# Supplementary material for: Microtubule-associated protein MAP1LC3C regulates lysosomal exocytosis and induces zinc reprogramming in renal cancer cells
Source: J Biol Chem. 2023 Mar 30;299(5):104663. doi: 10.1016/j.jbc.2023.104663 (PMC10173779; doi:10.1016/j.jbc.2023.104663)
Supplement: Supporting Table S1 [file mmc1.xlsx]

## Sheet: LAMPH vs LAMPL significant.gene
Supporting Table 1: Genes differentially expressed between LAMP1Hi and LAMP1Lo cells.
Upregulated genes
geneid	symbol	name	baseMean	baseMeanLAMP1Lo	baseMeanLAMP1Hi	foldChange	log2FoldChange	pval	padj
5651	TMPRSS15	transmembrane protease, serine 15	184.601	0.268814	368.934	986.504	9.94618	1.18e-65	9.18e-63
55190	NUDT11	nudix hydrolase 11	42.7775	0	85.555	693.922	9.43863	3.54e-58	1.75e-55
5745	PTH1R	parathyroid hormone 1 receptor	26.4337	0	52.8673	429.504	8.74653	9.05e-38	2.03e-35
285220	EPHA6	EPH receptor A6	25.6203	0	51.2405	416.192	8.7011	5.85e-41	1.54e-38
79884	MAP9	microtubule associated protein 9	152.021	0.75221	303.29	347.125	8.43931	3.76e-109	1.11e-105
154810	AMOTL1	angiomotin like 1	326.562	1.84181	651.282	346.306	8.4359	1.33e-130	9.81e-127
9452	ITM2A	integral membrane protein 2A	61.3405	0.260001	122.421	328.212	8.35849	1.45e-59	7.4e-57
439949	PRKCQ-AS1	PRKCQ antisense RNA 1	14.9866	0	29.9731	243.69	7.9289	3.11e-19	2.14e-17
337876	CHSY3	chondroitin sulfate synthase 3	11.9744	0	23.9489	194.575	7.60418	2.93e-23	2.81e-21
55086	CXorf57	chromosome X open reading frame 57	60.0616	0.483396	119.64	192.647	7.58982	2.02e-40	5.24e-38
50863	NTM	neurotrimin	512.115	5.92727	1018.3	166.755	7.38159	7.34e-85	8.35e-82
137902	PXDNL	peroxidasin like	113.251	1.27639	225.226	163.598	7.35401	6.72e-89	1.1e-85
112399	EGLN3	egl-9 family hypoxia inducible factor 3	108.263	1.22634	215.3	156.473	7.28977	1.72e-87	2.32e-84
79589	RNF128	ring finger protein 128, E3 ubiquitin protein ligase	148.096	2.03368	294.158	138.2	7.11062	2.01e-60	1.1e-57
23194	FBXL7	F-box and leucine rich repeat protein 7	23.9364	0.223395	47.6494	128.629	7.00707	4.13e-34	7.53e-32
114876	OSBPL1A	oxysterol binding protein like 1A	39.3109	0.515367	78.1064	125.192	6.96799	2.06e-50	7.62e-48
154796	AMOT	angiomotin	133.485	2.01515	264.956	124.77	6.96313	2.45e-72	2.01e-69
83604	TMEM47	transmembrane protein 47	279.097	4.72828	553.465	113.649	6.82845	1.08e-81	1.14e-78
4060	LUM	lumican	293.029	5.15232	580.905	112.702	6.81636	4.1e-120	2.02e-116
6567	SLC16A2	solute carrier family 16 member 2	21.1149	0.255366	41.9744	111.906	6.80614	8.88e-29	1.26e-26
8735	MYH13	myosin heavy chain 13	34.9535	0.483396	69.4236	110.918	6.79335	1.52e-35	2.99e-33
9699	RIMS2	regulating synaptic membrane exocytosis 2	142.917	2.76273	283.071	98.5117	6.62222	4.16e-89	7.68e-86
6781	STC1	stanniocalcin 1	23.8238	0.478761	47.1688	75.9947	6.24783	1.14e-31	1.87e-29
113835	ZNF257	zinc finger protein 257	42.1548	0.989494	83.3201	74.4125	6.21747	9.56e-42	2.72e-39
55613	MTMR8	myotubularin related protein 8	13.8531	0.260001	27.4463	73.2101	6.19397	3.47e-24	3.64e-22
102724571	LOC102724571	uncharacterized LOC102724571	12.5912	0.268814	24.9136	66.8651	6.06318	1.28e-21	1.05e-19
642776	DANT2	DXZ4 associated non-coding transcript 2, distal	869.3	28.5346	1710.06	59.9845	5.90652	2.09e-140	3.09e-136
90827	ZNF479	zinc finger protein 479	10.5429	0.255366	20.8305	56.1479	5.81116	1.16e-16	6.74e-15
29842	TFCP2L1	transcription factor CP2 like 1	26.3689	1.03073	51.707	45.9909	5.52328	3.96e-26	4.92e-24
4121	MAN1A1	mannosidase alpha class 1A member 1	18.0611	0.738762	35.3833	40.5972	5.34331	5.58e-26	6.7e-24
9481	SLC25A27	solute carrier family 25 member 27	16.7289	0.747575	32.7103	37.3273	5.22216	3.75e-23	3.48e-21
442319	ZNF727	zinc finger protein 727	30.5189	1.51413	59.5237	36.6524	5.19584	6.52e-13	2.73e-11
114880	OSBPL6	oxysterol binding protein like 6	211.715	11.4203	412.009	36.0564	5.17218	5.21e-99	1.28e-95
168417	ZNF679	zinc finger protein 679	11.1336	0.520002	21.7471	34.9378	5.12672	2.95e-15	1.51e-13
57221	ARFGEF3	ARFGEF family member 3	172.554	9.73883	335.368	33.9743	5.08637	4.45e-54	1.94e-51
4311	MME	membrane metalloendopeptidase	14.9086	0.747575	29.0696	33.1671	5.05168	4.96e-15	2.52e-13
146850	PIK3R6	phosphoinositide-3-kinase regulatory subunit 6	14.7773	0.788816	28.7658	33.1394	5.05048	6.97e-23	6.36e-21
26648	OR7E24	olfactory receptor family 7 subfamily E member 24	38.1663	2.28397	74.0487	31.325	4.96924	6.05e-35	1.16e-32
23220	DTX4	deltex E3 ubiquitin ligase 4	37.6041	2.2886	72.9197	30.8248	4.94602	1.86e-33	3.31e-31
8587	OR7E2P	olfactory receptor family 7 subfamily E member 2 pseudogene	75.7929	4.80522	146.781	30.1243	4.91285	2.65e-53	1.06e-50
1356	CP	ceruloplasmin	244.075	15.6828	472.468	30.1109	4.91221	3.97e-65	2.93e-62
58526	MID1IP1	MID1 interacting protein 1	208.96	13.4679	404.451	30.0347	4.90856	1.09e-62	6.47e-60
219699	UNC5B	unc-5 netrin receptor B	31.7252	1.93313	61.5173	28.9319	4.85459	6.33e-33	1.11e-30
5099	PCDH7	protocadherin 7	16.5337	1.03955	32.0279	28.407	4.82818	5.11e-24	5.18e-22
6507	SLC1A3	solute carrier family 1 member 3	5.41372	0.255366	10.5721	28.0659	4.81075	8.61e-10	2.33e-08
4642	MYO1D	myosin ID	319.452	22.3127	616.591	27.7152	4.7926	6.23e-94	1.32e-90
1290	COL5A2	collagen type V alpha 2 chain	5743.24	407.997	11078.5	27.1999	4.76553	3.63e-28	4.96e-26
348013	TMEM255B	transmembrane protein 255B	4.937	0.223395	9.65061	26.7384	4.74084	3.68e-09	9.03e-08
10863	ADAM28	ADAM metallopeptidase domain 28	32.6173	2.34747	62.887	26.5193	4.72897	2.48e-34	4.69e-32
100130950	LOC100130950	uncharacterized LOC100130950	4.87731	0.260001	9.49462	25.3063	4.66143	3.85e-09	9.37e-08
100506243	KRBOX1	KRAB box domain containing 1	4.63987	0.255366	9.02437	24.9124	4.63879	5.72e-09	1.37e-07
81563	C1orf21	chromosome 1 open reading frame 21	4.65564	0.268814	9.04246	24.4727	4.6131	1.22e-08	2.78e-07
55022	PID1	phosphotyrosine interaction domain containing 1	7.83198	0.52418	15.1398	24.4145	4.60967	1.05e-12	4.28e-11
165215	FAM171B	family with sequence similarity 171 member B	36.4554	2.80397	70.1068	24.3278	4.60454	3.59e-18	2.27e-16
55906	ZC4H2	zinc finger C4H2-type containing	29.7526	2.19776	57.3074	24.2794	4.60166	3.8e-34	7.02e-32
2706	GJB2	gap junction protein beta 2	35.9271	2.80351	69.0507	23.9467	4.58175	1.06e-35	2.12e-33
125958	OR7D4	olfactory receptor family 7 subfamily D member 4	20.0933	1.52758	38.659	23.9356	4.58109	9.06e-27	1.16e-24
148198	ZNF98	zinc finger protein 98	4.37613	0.223395	8.52886	23.6106	4.56137	2.8e-08	6.01e-07
57451	TENM2	teneurin transmembrane protein 2	867.959	71.2189	1664.7	23.3615	4.54606	3.47e-60	1.83e-57
2254	FGF9	fibroblast growth factor 9	10.5543	0.784181	20.3243	23.3049	4.54256	2.34e-16	1.34e-14
50614	GALNT9	polypeptide N-acetylgalactosaminyltransferase 9	64.8371	5.12966	124.545	23.2471	4.53898	2.62e-53	1.06e-50
10873	ME3	malic enzyme 3	37.6405	2.99957	72.2815	23.095	4.52951	5.6e-40	1.4e-37
92126	DSEL	dermatan sulfate epimerase-like	398.215	33.1726	763.257	23.0643	4.52759	1.92e-63	1.29e-60
84622	ZNF594	zinc finger protein 594	33.2844	2.71731	63.8515	22.2893	4.47828	3.04e-36	6.24e-34
55638	SYBU	syntabulin	26.8195	2.23391	51.4051	21.5991	4.4329	4.66e-26	5.74e-24
11107	PRDM5	PR/SET domain 5	20.5113	1.75515	39.2674	21.1404	4.40193	3.83e-21	3.11e-19
3142	HLX	H2.0 like homeobox	9.51743	0.779546	18.2553	20.8719	4.38349	6.03e-14	2.76e-12
1363	CPE	carboxypeptidase E	39.7992	3.59696	76.0014	20.8515	4.38208	4.38e-38	1.01e-35
9514	GAL3ST1	galactose-3-O-sulfotransferase 1	868.661	80.76	1656.56	20.529	4.35959	9.26e-89	1.37e-85
10346	TRIM22	tripartite motif containing 22	60.2213	5.57686	114.866	20.3845	4.3494	5.36e-26	6.52e-24
219445	OR7E5P	olfactory receptor family 7 subfamily E member 5 pseudogene	26.2769	2.51617	50.0375	19.2275	4.2651	2.1e-24	2.25e-22
54997	TESC	tescalcin	16.1326	1.54984	30.7153	18.8804	4.23881	9.93e-20	7.13e-18
217	ALDH2	aldehyde dehydrogenase 2 family (mitochondrial)	153.721	15.2707	292.171	18.8027	4.23287	1.9e-61	1.08e-58
3772	KCNJ15	potassium voltage-gated channel subfamily J member 15	62.4489	6.38613	118.512	18.5604	4.21416	1.38e-37	3.04e-35
55784	MCTP2	multiple C2 and transmembrane domain containing 2	356.617	37.1532	676.08	18.1409	4.18117	4.81e-40	1.22e-37
91851	CHRDL1	chordin like 1	191.47	20.1227	362.817	17.9907	4.16918	1.32e-30	2.08e-28
3936	LCP1	lymphocyte cytosolic protein 1	1494.55	158.23	2830.87	17.9151	4.1631	3.05e-81	3e-78
79784	MYH14	myosin heavy chain 14	19.987	2.11944	37.8545	17.7223	4.1475	1.56e-14	7.56e-13
60676	PAPPA2	pappalysin 2	10.4886	1.03537	19.9418	17.7179	4.14714	3.59e-12	1.35e-10
57482	KIAA1211	KIAA1211	5.45839	0.478761	10.438	17.1946	4.10388	1.42e-08	3.21e-07
70	ACTC1	actin, alpha, cardiac muscle 1	21.3188	2.3391	40.2984	16.995	4.08704	5.58e-24	5.61e-22
79739	TTLL7	tubulin tyrosine ligase like 7	36.4975	4.03957	68.9553	16.6896	4.06088	4.62e-27	5.99e-25
945	CD33	CD33 molecule	38.8675	4.40983	73.3252	16.659	4.05823	1.1e-27	1.46e-25
4879	NPPB	natriuretic peptide B	29.464	3.12749	55.8005	16.6073	4.05375	2.24e-29	3.42e-27
643401	LINC01021	long intergenic non-protein coding RNA 1021	14.107	1.51367	26.7002	16.4552	4.04048	3.57e-14	1.69e-12
6262	RYR2	ryanodine receptor 2	9.49814	1.00294	17.9933	16.2007	4.01798	1.49e-11	5.12e-10
341640	FREM2	FRAS1 related extracellular matrix protein 2	71.745	8.39754	135.093	16.0408	4.00367	4.11e-24	4.22e-22
100130238	LOC100130238	uncharacterized LOC100130238	13.6578	1.56418	25.7513	15.9279	3.99348	1.68e-14	8.07e-13
165904	XIRP1	xin actin binding repeat containing 1	8.95213	0.975605	16.9287	15.1207	3.91846	7.3e-13	3.03e-11
4013	VWA5A	von Willebrand factor A domain containing 5A	12.8875	1.50442	24.2706	14.9652	3.90353	3.52e-16	1.97e-14
1755	DMBT1	deleted in malignant brain tumors 1	4.89966	0.520002	9.27932	14.7867	3.88622	1e-07	1.95e-06
400793	C1orf226	chromosome 1 open reading frame 226	8.7886	1.0034	16.5738	14.6554	3.87336	8.07e-11	2.52e-09
11320	MGAT4A	mannosyl (alpha-1,3-)-glycoprotein beta-1,4-N-acetylglucosaminyltransferase, isozyme A	144.536	18.7449	270.327	14.3223	3.84019	2.94e-51	1.11e-48
1525	CXADR	coxsackie virus and adenovirus receptor	74.1299	9.84311	138.417	14.0196	3.80937	6.86e-44	2.11e-41
119391	GSTO2	glutathione S-transferase omega 2	39.1415	5.29414	72.9888	13.544	3.75959	1.34e-32	2.33e-30
5101	PCDH9	protocadherin 9	7.72691	1.03537	14.4185	13.1144	3.71308	3.02e-10	8.65e-09
10157	AASS	aminoadipate-semialdehyde synthase	183.096	26.1093	340.083	13.0001	3.70045	2.51e-32	4.27e-30
2534	FYN	FYN proto-oncogene, Src family tyrosine kinase	11.2651	1.59062	20.9396	12.7723	3.67495	7.5e-13	3.11e-11
163259	DENND2C	DENN domain containing 2C	5.91983	0.784181	11.0555	12.7059	3.66742	5.8e-09	1.39e-07
771	CA12	carbonic anhydrase 12	1293.33	193.186	2393.47	12.403	3.63261	1.5e-78	1.38e-75
8291	DYSF	dysferlin	168.06	25.1625	310.957	12.3759	3.62947	6.62e-43	1.96e-40
6505	SLC1A1	solute carrier family 1 member 1	10.5947	1.49515	19.6942	12.2077	3.60972	1.06e-11	3.72e-10
8492	PRSS12	protease, serine 12	36.3481	5.38966	67.3065	12.0044	3.58549	7.39e-29	1.09e-26
23180	RFTN1	raftlin, lipid raft linker 1	299.028	46.3258	551.729	11.9389	3.5776	3.43e-63	2.11e-60
273	AMPH	amphiphysin	81.8998	12.6434	151.156	11.777	3.55789	2.61e-41	7.01e-39
7226	TRPM2	transient receptor potential cation channel subfamily M member 2	148.193	23.438	272.948	11.6666	3.54432	5.55e-31	8.91e-29
10085	EDIL3	EGF like repeats and discoidin domains 3	1476.41	236.059	2716.77	11.522	3.52632	4.59e-25	5.1e-23
83401	ELOVL3	ELOVL fatty acid elongase 3	8.39523	1.22679	15.5637	11.5211	3.52621	7.65e-10	2.07e-08
92949	ADAMTSL1	ADAMTS like 1	58.2197	9.52331	106.916	11.3067	3.4991	7.86e-29	1.14e-26
106614088	MIR34AHG	MIR34A host gene	153.871	25.1736	282.568	11.1622	3.48056	1.42e-48	5.12e-46
9674	KIAA0040	KIAA0040	90.8472	15.1322	166.562	11.0929	3.47157	5.69e-32	9.44e-30
100505477	LINC01602	long intergenic non-protein coding RNA 1602	44.6385	7.37145	81.9055	11.084	3.4704	7.88e-29	1.14e-26
7089	TLE2	transducin like enhancer of split 2	15.7312	2.54904	28.9134	11.0015	3.45963	2.65e-12	1.01e-10
317649	EIF4E3	eukaryotic translation initiation factor 4E family member 3	23.7929	4.12114	43.4647	10.4693	3.38809	7.56e-21	5.91e-19
9353	SLIT2	slit guidance ligand 2	57.7283	10.1731	105.284	10.2028	3.35089	7.32e-21	5.76e-19
100996425	PRCAT47	prostate cancer-associated 47	81.6424	14.494	148.791	10.191	3.34923	5.18e-34	9.34e-32
7474	WNT5A	Wnt family member 5A	314.538	56.5956	572.481	10.1034	3.33677	1.2e-18	7.9e-17
201161	CENPV	centromere protein V	77.7064	13.7557	141.657	10.079	3.33328	5.06e-38	1.15e-35
3914	LAMB3	laminin subunit beta 3	3149.32	579.991	5718.66	9.86359	3.30211	2.7e-87	3.32e-84
1287	COL4A5	collagen type IV alpha 5 chain	248.163	46.7946	449.531	9.61687	3.26557	4.56e-24	4.65e-22
624	BDKRB2	bradykinin receptor B2	5.80039	0.989494	10.6113	9.47202	3.24367	4.63e-08	9.62e-07
338785	KRT79	keratin 79	71.2422	13.4275	129.057	9.46789	3.24304	5.22e-39	1.26e-36
10076	PTPRU	protein tyrosine phosphatase, receptor type U	27.9231	5.2571	50.5891	9.38316	3.23007	2.34e-23	2.26e-21
55203	LGI2	leucine rich repeat LGI family member 2	44.1551	8.44899	79.8613	9.31292	3.21923	6.26e-25	6.9e-23
284217	LAMA1	laminin subunit alpha 1	5.6914	1.00294	10.3799	9.26192	3.21131	1.49e-07	2.83e-06
650669	GAS6-AS1	GAS6 antisense RNA 1	17.1559	3.27346	31.0384	9.23451	3.20703	9.46e-15	4.68e-13
3800	KIF5C	kinesin family member 5C	11.8407	2.16116	21.5202	9.1215	3.18927	3.42e-13	1.47e-11
2047	EPHB1	EPH receptor B1	61.3939	12.1739	110.614	8.9955	3.1692	5.38e-28	7.29e-26
11178	LZTS1	leucine zipper tumor suppressor 1	58.0656	11.6686	104.463	8.9605	3.16358	3.7e-24	3.85e-22
101927642	LINC01444	long intergenic non-protein coding RNA 1444	8.946	1.62771	16.2643	8.94244	3.16067	1.58e-08	3.54e-07
7739	ZNF185	zinc finger protein 185 (LIM domain)	120.492	24.4493	216.536	8.91252	3.15583	1.66e-41	4.54e-39
196410	METTL7B	methyltransferase like 7B	31.3275	6.38375	56.2713	8.78227	3.13459	4.36e-21	3.52e-19
22873	DZIP1	DAZ interacting zinc finger protein 1	86.3117	17.6896	154.934	8.70322	3.12155	2.33e-32	4e-30
10388	SYCP2	synaptonemal complex protein 2	36.884	7.6068	66.1612	8.65785	3.11401	4.43e-12	1.65e-10
56666	PANX2	pannexin 2	23.9817	4.93823	43.0252	8.38362	3.06757	2.4e-16	1.37e-14
57692	MAGEE1	MAGE family member E1	16.8079	3.55708	30.0588	8.37327	3.06579	5.11e-14	2.36e-12
114897	C1QTNF1	C1q and tumor necrosis factor related protein 1	23.801	5.02026	42.5817	8.27479	3.04872	1.27e-18	8.29e-17
84443	FRMPD3	FERM and PDZ domain containing 3	10.8411	2.34283	19.3393	8.19846	3.03535	7.63e-11	2.39e-09
284406	ZFP82	ZFP82 zinc finger protein	221.757	48.0889	395.425	8.1623	3.02898	2.36e-42	6.83e-40
10982	MAPRE2	microtubule associated protein RP/EB family member 2	266.387	58.7055	474.069	8.09731	3.01744	2.39e-45	7.52e-43
100506895	LOC100506895	lncRNA#32	17.3894	3.72071	31.0582	8.0106	3.00191	1.83e-15	9.48e-14
80315	CPEB4	cytoplasmic polyadenylation element binding protein 4	84.0367	18.6665	149.407	7.95328	2.99155	1.48e-15	7.68e-14
6196	RPS6KA2	ribosomal protein S6 kinase A2	157.372	35.7907	278.954	7.77924	2.95963	3.74e-34	7e-32
91947	ARRDC4	arrestin domain containing 4	79.1532	18.0061	140.3	7.74963	2.95413	1.81e-27	2.38e-25
728485	LOC728485	uncharacterized LOC728485	19.2242	4.38114	34.0673	7.73628	2.95164	1.61e-15	8.33e-14
3708	ITPR1	inositol 1,4,5-trisphosphate receptor type 1	185.792	42.5299	329.055	7.70177	2.94519	9.57e-30	1.47e-27
1949	EFNB3	ephrin B3	8.00193	1.70973	14.2941	7.65481	2.93637	2.06e-08	4.54e-07
80034	CSRNP3	cysteine and serine rich nuclear protein 3	10.0513	2.2895	17.813	7.61849	2.9295	6.37e-06	8.39e-05
1026	CDKN1A	cyclin dependent kinase inhibitor 1A	555.454	132.812	978.096	7.36679	2.88104	1.82e-23	1.77e-21
3136	HLA-H	major histocompatibility complex, class I, H (pseudogene)	105.898	25.2454	186.551	7.34024	2.87583	8.15e-29	1.17e-26
54491	FAM105A	family with sequence similarity 105 member A	58.8833	14.1422	103.624	7.32487	2.8728	1.03e-23	1.02e-21
57622	LRFN1	leucine rich repeat and fibronectin type III domain containing 1	6.67784	1.49979	11.8559	7.3078	2.86944	7.59e-08	1.51e-06
85416	ZIC5	Zic family member 5	105.046	25.3121	184.78	7.28367	2.86467	9.12e-25	9.99e-23
9246	UBE2L6	ubiquitin conjugating enzyme E2 L6	159.494	38.8036	280.184	7.20629	2.84926	8.49e-22	7.17e-20
27293	SMPDL3B	sphingomyelin phosphodiesterase acid like 3B	51.2391	12.5104	89.9678	7.114	2.83066	7.65e-26	9.05e-24
10129	FRY	FRY microtubule binding protein	21.6153	5.31223	37.9184	7.0624	2.82016	1.83e-11	6.2e-10
1474	CST6	cystatin E/M	21.8057	5.37482	38.2366	7.04287	2.81616	1.1e-10	3.35e-09
133022	TRAM1L1	translocation associated membrane protein 1-like 1	9.47548	2.35254	16.5984	7.00973	2.80936	3.53e-09	8.67e-08
149773	APCDD1L-AS1	APCDD1L antisense RNA 1 (head to head)	21.7771	5.28957	38.2647	6.88463	2.78338	4.52e-10	1.26e-08
63923	TNN	tenascin N	6.22711	1.49561	10.9586	6.83025	2.77194	1.01e-06	1.59e-05
658	BMPR1B	bone morphogenetic protein receptor type 1B	108.648	27.8737	189.422	6.7937	2.7642	5.94e-26	7.08e-24
120892	LRRK2	leucine rich repeat kinase 2	6.15794	1.50486	10.811	6.78476	2.7623	1.45e-06	2.23e-05
100506134	TTC21B-AS1	TTC21B antisense RNA 1	28.657	7.33575	49.9783	6.77926	2.76113	4.88e-10	1.35e-08
4756	NEO1	neogenin 1	188.069	48.3076	327.83	6.76978	2.75911	2.99e-23	2.84e-21
7850	IL1R2	interleukin 1 receptor type 2	244.037	63.2488	424.826	6.71508	2.74741	2.1e-39	5.18e-37
196051	PLPP4	phospholipid phosphatase 4	24.6408	6.40093	42.8806	6.66361	2.7363	3.94e-10	1.11e-08
8277	TKTL1	transketolase like 1	110.859	29.1511	192.568	6.60462	2.72348	7.55e-31	1.2e-28
1285	COL4A3	collagen type IV alpha 3 chain	204.112	53.6443	354.579	6.60173	2.72284	3.27e-11	1.07e-09
164284	APCDD1L	APC down-regulated 1 like	7.0079	1.75561	12.2602	6.57998	2.71808	8.01e-07	1.29e-05
4326	MMP17	matrix metallopeptidase 17	13.6753	3.54227	23.8084	6.5686	2.71559	2.38e-10	6.98e-09
5318	PKP2	plakophilin 2	162.874	43.0486	282.699	6.55426	2.71243	7.52e-30	1.17e-27
117247	SLC16A10	solute carrier family 16 member 10	6.0197	1.53639	10.503	6.52393	2.70574	1.66e-06	2.52e-05
3851	KRT4	keratin 4	5.87352	1.46318	10.2839	6.49893	2.7002	1.81e-06	2.73e-05
7039	TGFA	transforming growth factor alpha	4828.63	1294.82	8362.44	6.46455	2.69255	1.34e-41	3.73e-39
26033	ATRNL1	attractin like 1	81.9072	22.0604	141.754	6.43694	2.68638	2.02e-22	1.79e-20
6515	SLC2A3	solute carrier family 2 member 3	42.8208	11.4819	74.1597	6.39616	2.67721	2.51e-11	8.39e-10
154661	RUNDC3B	RUN domain containing 3B	12.4918	3.35041	21.6332	6.39495	2.67693	2.84e-10	8.21e-09
9249	DHRS3	dehydrogenase/reductase 3	85.0376	23.2415	146.834	6.27953	2.65066	2.43e-24	2.58e-22
10082	GPC6	glypican 6	1495.07	414.017	2576.13	6.2313	2.63953	2.45e-15	1.25e-13
1780	DYNC1I1	dynein cytoplasmic 1 intermediate chain 1	18.3154	4.9971	31.6337	6.19923	2.63209	3.97e-14	1.88e-12
140733	MACROD2	MACRO domain containing 2	1260.96	351.446	2170.47	6.18029	2.62767	7.45e-58	3.55e-55
221687	RNF182	ring finger protein 182	25.4314	7.03033	43.8324	6.16951	2.62516	1.91e-13	8.33e-12
183	AGT	angiotensinogen	9.17289	2.53933	15.8064	6.15648	2.62211	1.09e-06	1.71e-05
118788	PIK3AP1	phosphoinositide-3-kinase adaptor protein 1	114.775	32.0708	197.479	6.15129	2.62089	1.82e-12	7.17e-11
3732	CD82	CD82 molecule	497.22	141.768	852.671	6.01399	2.58832	1.16e-45	3.89e-43
9215	LARGE1	LARGE xylosyl- and glucuronyltransferase 1	17.6431	5.00263	30.2835	5.97869	2.57983	2.8e-09	6.98e-08
240	ALOX5	arachidonate 5-lipoxygenase	13.5084	3.89492	23.122	5.89411	2.55927	8.14e-07	1.3e-05
7227	TRPS1	transcriptional repressor GATA binding 1	58.9356	17.1161	100.755	5.86966	2.55328	2.36e-07	4.26e-06
358	AQP1	aquaporin 1 (Colton blood group)	86.8878	25.2051	148.57	5.86376	2.55183	1e-10	3.09e-09
26112	CCDC69	coiled-coil domain containing 69	46.3047	13.5634	79.0459	5.82385	2.54197	1.14e-21	9.45e-20
7096	TLR1	toll like receptor 1	12.8337	3.74804	21.9193	5.76357	2.52696	1.09e-08	2.5e-07
27147	DENND2A	DENN domain containing 2A	262.02	77.4275	446.612	5.75784	2.52553	4.69e-32	7.88e-30
718	C3	complement C3	39.1029	11.5996	66.6061	5.67193	2.50384	1.93e-11	6.53e-10
6948	TCN2	transcobalamin 2	89.2525	26.8332	151.672	5.66778	2.50278	6.18e-20	4.47e-18
1306	COL15A1	collagen type XV alpha 1 chain	16.3044	4.8469	27.762	5.62892	2.49286	5.29e-07	8.85e-06
4938	OAS1	2'-5'-oligoadenylate synthetase 1	7.78961	2.2251	13.3541	5.62622	2.49217	1.8e-07	3.34e-06
100506013	APELA	apelin receptor early endogenous ligand	5.11272	1.45437	8.77108	5.59457	2.48403	1.99e-05	0.000236057
3426	CFI	complement factor I	7.70884	2.28904	13.1286	5.57723	2.47955	7.06e-07	1.15e-05
386618	KCTD4	potassium channel tetramerization domain containing 4	16.9879	5.16069	28.8151	5.5568	2.47425	4.79e-07	8.1e-06
6288	SAA1	serum amyloid A1	954.297	292.261	1616.33	5.5354	2.46869	7.23e-44	2.18e-41
333	APLP1	amyloid beta precursor like protein 1	69.2757	21.4636	117.088	5.4273	2.44024	1.59e-22	1.43e-20
101929555	LOC101929555	uncharacterized LOC101929555	5.90735	1.71855	10.0962	5.42108	2.43858	5.99e-06	7.96e-05
89853	MVB12B	multivesicular body subunit 12B	86.11	26.9816	145.238	5.41625	2.4373	4.58e-25	5.1e-23
10791	VAMP5	vesicle associated membrane protein 5	8.23822	2.51289	13.9635	5.4051	2.43432	2.74e-07	4.88e-06
50486	G0S2	G0/G1 switch 2	414.643	129.626	699.66	5.40174	2.43342	2.28e-37	4.95e-35
10021	HCN4	hyperpolarization activated cyclic nucleotide gated potassium channel 4	5.81336	1.78294	9.84377	5.35956	2.42211	1.41e-05	0.000173567
1608	DGKG	diacylglycerol kinase gamma	96.6486	30.6356	162.662	5.33377	2.41516	3.56e-18	2.27e-16
478	ATP1A3	ATPase Na+/K+ transporting subunit alpha 3	5.77527	1.83628	9.71426	5.28168	2.401	8.24e-05	0.000829879
26807	SNORD43	small nucleolar RNA, C/D box 43	4.19252	1.26758	7.11746	5.24039	2.38967	0.000127272	0.00122466
11173	ADAMTS7	ADAM metallopeptidase with thrombospondin type 1 motif 7	17.4969	5.53099	29.4627	5.23549	2.38832	1.58e-11	5.4e-10
83699	SH3BGRL2	SH3 domain binding glutamate rich protein like 2	145.379	46.8017	243.956	5.21558	2.38283	6.28e-24	6.23e-22
2244	FGB	fibrinogen beta chain	45.0702	14.3805	75.7599	5.18849	2.37531	3.14e-17	1.91e-15
55531	ELMOD1	ELMO domain containing 1	45.4803	14.7489	76.2118	5.13697	2.36092	9.61e-21	7.4e-19
387597	ILDR2	immunoglobulin like domain containing receptor 2	398.67	130.058	667.282	5.13332	2.35989	1.18e-31	1.91e-29
2634	GBP2	guanylate binding protein 2	7.93989	2.5713	13.3085	5.12731	2.3582	7.18e-07	1.17e-05
342979	PALM3	paralemmin 3	5.59084	1.64116	9.54053	5.09522	2.34914	4.87e-05	0.0005193
5159	PDGFRB	platelet derived growth factor receptor beta	91.3769	30.064	152.69	5.05379	2.33737	5.1e-12	1.88e-10
29015	SLC43A3	solute carrier family 43 member 3	678.172	224.368	1131.98	5.04652	2.33529	8.4e-13	3.46e-11
6817	SULT1A1	sulfotransferase family 1A member 1	83.5909	27.6304	139.551	5.03266	2.33132	2.81e-24	2.97e-22
11145	PLA2G16	phospholipase A2 group XVI	108.381	36.4461	180.316	4.93001	2.30159	5.47e-29	8.17e-27
3106	HLA-B	major histocompatibility complex, class I, B	7315.15	2472.51	12157.8	4.92057	2.29883	9.25e-48	3.18e-45
51703	ACSL5	acyl-CoA synthetase long-chain family member 5	78.2549	26.5677	129.942	4.91174	2.29623	6.01e-22	5.19e-20
6536	SLC6A9	solute carrier family 6 member 9	73.7591	25.1838	122.334	4.82817	2.27148	1.58e-14	7.62e-13
5218	CDK14	cyclin dependent kinase 14	28.7489	9.71611	47.7817	4.81661	2.26802	3.7e-14	1.75e-12
4004	LMO1	LIM domain only 1	12.5241	4.25878	20.7894	4.77002	2.25399	2.99e-08	6.41e-07
80757	TMEM121	transmembrane protein 121	13.9897	4.70049	23.279	4.76545	2.25261	1.85e-09	4.75e-08
133	ADM	adrenomedullin	572.931	199.157	946.705	4.76034	2.25106	1.53e-25	1.75e-23
3814	KISS1	KiSS-1 metastasis-suppressor	4.67038	1.58181	7.75895	4.74575	2.24664	0.000192112	0.00173241
56920	SEMA3G	semaphorin 3G	18.7704	6.52468	31.0162	4.7365	2.24382	1.85e-10	5.52e-09
10098	TSPAN5	tetraspanin 5	341.002	119.994	562.01	4.6895	2.22943	8.1e-28	1.09e-25
8435	SOAT2	sterol O-acyltransferase 2	25.0542	8.80217	41.3062	4.68852	2.22913	3.56e-06	5e-05
9053	MAP7	microtubule associated protein 7	26.2903	9.35552	43.2251	4.6214	2.20833	1.21e-11	4.22e-10
8542	APOL1	apolipoprotein L1	6957.76	2513.31	11402.2	4.53864	2.18226	1.82e-27	2.38e-25
10090	UST	uronyl 2-sulfotransferase	115.472	42.1049	188.839	4.49196	2.16735	6.74e-22	5.76e-20
776	CACNA1D	calcium voltage-gated channel subunit alpha1 D	6.99244	2.48047	11.5044	4.48381	2.16472	1.03e-05	0.000129121
3131	HLF	HLF, PAR bZIP transcription factor	18.6983	6.62017	30.7764	4.46754	2.15948	1.84e-09	4.74e-08
56605	ERO1B	endoplasmic reticulum oxidoreductase 1 beta	251.207	92.1694	410.245	4.45111	2.15416	8.55e-12	3.02e-10
129293	TRABD2A	TraB domain containing 2A	19.1962	6.88435	31.508	4.44678	2.15276	3.74e-11	1.22e-09
2202	EFEMP1	EGF containing fibulin like extracellular matrix protein 1	19.9667	7.38207	32.5514	4.43785	2.14986	2.78e-08	5.98e-07
259217	HSPA12A	heat shock protein family A (Hsp70) member 12A	654.269	241.191	1067.35	4.42795	2.14664	1.48e-38	3.52e-36
219285	SAMD9L	sterile alpha motif domain containing 9 like	45.5537	16.7798	74.3276	4.39531	2.13597	1.99e-09	5.1e-08
1286	COL4A4	collagen type IV alpha 4 chain	342.014	127.288	556.741	4.37686	2.12989	2.99e-10	8.58e-09
283422	LINC01559	long intergenic non-protein coding RNA 1559	18.6937	6.92093	30.4664	4.37637	2.12973	2.11e-07	3.86e-06
375704	ENHO	energy homeostasis associated	9.70932	3.61459	15.8041	4.36502	2.12599	2.94e-05	0.000331481
54437	SEMA5B	semaphorin 5B	328.467	122.895	534.04	4.34128	2.11812	1.99e-22	1.78e-20
641700	ECSCR	endothelial cell surface expressed chemotaxis and apoptosis regulator	6.83287	2.59446	11.0713	4.28089	2.09791	3.19e-05	0.000356424
100505994	LUCAT1	lung cancer associated transcript 1 (non-protein coding)	79.0335	30.3329	127.734	4.23139	2.08113	2.72e-16	1.54e-14
348645	C22orf34	chromosome 22 open reading frame 34	114.474	43.7763	185.172	4.22551	2.07913	4.92e-21	3.93e-19
94121	SYTL4	synaptotagmin like 4	127.692	49.2865	206.098	4.19371	2.06823	3.65e-23	3.42e-21
10962	MLLT11	myeloid/lymphoid or mixed-lineage leukemia; translocated to, 11	194.253	74.8534	313.652	4.18739	2.06605	2.31e-26	2.92e-24
79783	SUGCT	succinyl-CoA:glutarate-CoA transferase	51.4216	19.8605	82.9828	4.18338	2.06467	2.66e-16	1.51e-14
100506621	LINC01279	long intergenic non-protein coding RNA 1279	22.708	8.66821	36.7479	4.17673	2.06237	2.4e-10	7.02e-09
401074	LINC00960	long intergenic non-protein coding RNA 960	27.5704	10.6273	44.5136	4.17104	2.06041	5e-12	1.85e-10
139065	SLITRK4	SLIT and NTRK like family member 4	7.4407	2.79052	12.0909	4.15914	2.05629	3e-05	0.000337882
287	ANK2	ankyrin 2	168.017	65.2606	270.774	4.15148	2.05363	7.46e-16	4.04e-14
7643	ZNF90	zinc finger protein 90	27.5471	10.8414	44.2529	4.14179	2.05026	2.63e-10	7.67e-09
102723775	LINC01315	long intergenic non-protein coding RNA 1315	17.2233	6.67064	27.7759	4.14085	2.04993	3.82e-07	6.56e-06
388685	LINC01138	long intergenic non-protein coding RNA 1138	38.6219	15.0312	62.2125	4.11107	2.03952	9.75e-15	4.8e-13
2444	FRK	fyn related Src family tyrosine kinase	11.549	4.58138	18.5166	4.08158	2.02913	3.24e-06	4.61e-05
388228	SBK1	SH3 domain binding kinase 1	9.77544	3.76613	15.7848	4.07361	2.02631	1.56e-06	2.37e-05
541472	LOC541472	uncharacterized LOC541472	12.8717	4.98783	20.7556	4.07301	2.02609	2.83e-07	5.03e-06
54332	GDAP1	ganglioside induced differentiation associated protein 1	9.97041	3.98351	15.9573	4.05821	2.02084	0.000216685	0.00192566
11167	FSTL1	follistatin like 1	19249.4	7639.03	30859.8	4.04471	2.01604	3.69e-22	3.23e-20
8635	RNASET2	ribonuclease T2	3120.56	1240.3	5000.82	4.03389	2.01217	9.16e-26	1.07e-23
26579	MYEOV	myeloma overexpressed	699.516	278.586	1120.44	4.0228	2.0082	6.88e-17	4.05e-15
834	CASP1	caspase 1	7.81736	3.09684	12.5379	4.01095	2.00394	6.45e-05	0.000665563
114548	NLRP3	NLR family pyrin domain containing 3	22.3525	8.97777	35.7273	3.99378	1.99776	1.22e-09	3.26e-08
101929464	LOC101929464	uncharacterized LOC101929464	5.89745	2.26544	9.52945	3.98806	1.99569	0.000183924	0.00166875
261729	STEAP2	STEAP2 metalloreductase	15.1232	6.06772	24.1787	3.97637	1.99145	1.8e-08	4.03e-07
26287	ANKRD2	ankyrin repeat domain 2	475.328	191.625	759.032	3.96442	1.98711	4.42e-17	2.66e-15
196374	KRT78	keratin 78	27.9928	11.1339	44.8517	3.94612	1.98043	9.24e-12	3.26e-10
387496	RASL11A	RAS like family 11 member A	25.3958	10.2658	40.5258	3.92277	1.97187	3.72e-11	1.21e-09
100506328	LINC01127	long intergenic non-protein coding RNA 1127	23.6317	9.68409	37.5793	3.91023	1.96725	2.66e-08	5.74e-07
41	ASIC1	acid sensing ion channel subunit 1	18.0753	7.26851	28.8821	3.89771	1.96263	1.37e-07	2.6e-06
116843	SLC18B1	solute carrier family 18 member B1	48.3281	19.568	77.0881	3.88237	1.95694	8.19e-13	3.38e-11
241	ALOX5AP	arachidonate 5-lipoxygenase activating protein	136.432	55.9298	216.934	3.88214	1.95685	6.95e-15	3.5e-13
3174	HNF4G	hepatocyte nuclear factor 4 gamma	13.0121	5.30296	20.7212	3.88157	1.95664	0.000135719	0.00128833
79413	ZBED2	zinc finger BED-type containing 2	36.0074	14.9125	57.1023	3.87404	1.95384	1.47e-10	4.43e-09
2150	F2RL1	F2R like trypsin receptor 1	9.97975	4.05257	15.9069	3.86919	1.95203	2.33e-06	3.42e-05
761	CA3	carbonic anhydrase 3	30.4566	12.439	48.4743	3.86204	1.94936	6.7e-12	2.43e-10
50855	PARD6A	par-6 family cell polarity regulator alpha	8.13261	3.30499	12.9602	3.86047	1.94878	1.77e-05	0.000213015
10866	HCP5	HLA complex P5 (non-protein coding)	27.8133	11.4995	44.127	3.82533	1.93558	5.44e-08	1.12e-06
51676	ASB2	ankyrin repeat and SOCS box containing 2	23.3401	9.59475	37.0854	3.82526	1.93556	9.1e-05	0.000903689
124359	CDYL2	chromodomain Y-like 2	34.9944	14.4656	55.5231	3.82056	1.93378	0.000199453	0.0017877
9722	NOS1AP	nitric oxide synthase 1 adaptor protein	7.84349	3.09089	12.5961	3.81561	1.93191	0.000124745	0.0012027
11123	RCAN3	RCAN family member 3	33.3502	13.8781	52.8223	3.81213	1.9306	1.83e-12	7.17e-11
152519	NIPAL1	NIPA like domain containing 1	30.5979	12.6211	48.5746	3.80504	1.92791	4.24e-11	1.36e-09
2123	EVI2A	ecotropic viral integration site 2A	10.491	4.39967	16.5823	3.79746	1.92503	5.86e-06	7.84e-05
283987	HID1	HID1 domain containing	17.4654	7.10819	27.8227	3.79403	1.92373	1.53e-07	2.88e-06
2028	ENPEP	glutamyl aminopeptidase	835.769	351.695	1319.84	3.75705	1.9096	5.89e-10	1.62e-08
11174	ADAMTS6	ADAM metallopeptidase with thrombospondin type 1 motif 6	34.0557	14.4319	53.6796	3.74222	1.9039	2.78e-07	4.94e-06
344595	DUBR	DPPA2 upstream binding RNA	44.6881	18.9878	70.3884	3.73968	1.90292	4.34e-11	1.39e-09
6616	SNAP25	synaptosome associated protein 25	4.98865	2.05594	7.92136	3.73729	1.90199	0.000684846	0.00517751
54436	SH3TC1	SH3 domain and tetratricopeptide repeats 1	8.50284	3.58351	13.4222	3.72455	1.89707	1.71e-05	0.000207037
3795	KHK	ketohexokinase	35.6177	15.0669	56.1686	3.72134	1.89582	4.06e-10	1.14e-08
727936	GXYLT2	glucoside xylosyltransferase 2	132.552	56.187	208.916	3.71379	1.89289	5.03e-21	3.97e-19
146713	RBFOX3	RNA binding protein, fox-1 homolog 3	123.657	52.71	194.603	3.69155	1.88423	7.47e-19	4.97e-17
122953	JDP2	Jun dimerization protein 2	248.071	105.646	390.495	3.68506	1.88169	2.25e-22	1.98e-20
64115	C10orf54	chromosome 10 open reading frame 54	364.023	155.591	572.455	3.67918	1.87938	3.1e-25	3.53e-23
8528	DDO	D-aspartate oxidase	8.92924	3.78001	14.0785	3.66843	1.87516	2.12e-05	0.000249485
91607	SLFN11	schlafen family member 11	8.22444	3.41111	13.0378	3.66461	1.87366	4.79e-05	0.000510674
29767	TMOD2	tropomodulin 2	56.1474	24.2072	88.0875	3.66432	1.87355	1.05e-08	2.43e-07
25903	OLFML2B	olfactomedin like 2B	26.3568	11.2108	41.5028	3.65347	1.86927	1.02e-08	2.36e-07
127707	KLHDC7A	kelch domain containing 7A	54.9918	23.8166	86.1669	3.62717	1.85885	1.65e-09	4.29e-08
8660	IRS2	insulin receptor substrate 2	6511.25	2817.25	10205.3	3.62658	1.85861	1.01e-28	1.42e-26
2196	FAT2	FAT atypical cadherin 2	76.7393	33.262	120.217	3.60599	1.8504	6.16e-08	1.25e-06
84958	SYTL1	synaptotagmin like 1	51.1597	22.3422	79.9772	3.57378	1.83745	1.08e-10	3.31e-09
79152	FA2H	fatty acid 2-hydroxylase	8.18279	3.54273	12.8228	3.54336	1.82512	0.000139337	0.00131676
51129	ANGPTL4	angiopoietin like 4	198.901	87.6008	310.202	3.54251	1.82477	0.000242871	0.00213288
10391	CORO2B	coronin 2B	112.157	49.4873	174.826	3.5363	1.82224	1.3e-12	5.22e-11
64781	CERK	ceramide kinase	556.561	245.867	867.256	3.53294	1.82087	8.77e-21	6.82e-19
3384	ICAM2	intercellular adhesion molecule 2	10.4981	4.65967	16.3366	3.52179	1.81631	0.000225284	0.00199503
79668	PARP8	poly(ADP-ribose) polymerase family member 8	270.323	119.49	421.155	3.51849	1.81496	2.9e-18	1.86e-16
6513	SLC2A1	solute carrier family 2 member 1	5217.27	2314.26	8120.28	3.51091	1.81185	8.14e-26	9.55e-24
5251	PHEX	phosphate regulating endopeptidase homolog, X-linked	28.7558	12.7607	44.7509	3.49253	1.80427	1.46e-09	3.82e-08
9333	TGM5	transglutaminase 5	14.8081	6.56411	23.052	3.44799	1.78575	4.39e-06	6.01e-05
9241	NOG	noggin	111.379	49.9505	172.807	3.4461	1.78496	5.08e-15	2.57e-13
151887	CCDC80	coiled-coil domain containing 80	1373.58	618.449	2128.71	3.44522	1.7846	7.65e-17	4.49e-15
80774	LIMD2	LIM domain containing 2	45.636	20.5867	70.6854	3.42869	1.77766	2.39e-07	4.32e-06
79160	LOC79160	uncharacterized LOC79160	23.5349	10.6991	36.3706	3.42767	1.77723	0.000196587	0.00176629
57480	PLEKHG1	pleckstrin homology and RhoGEF domain containing G1	16.8501	7.69913	26.0011	3.40777	1.76883	8.87e-06	0.000113549
2621	GAS6	growth arrest specific 6	1987.2	904.463	3069.94	3.39642	1.76401	7.51e-22	6.38e-20
613266	LOC613266	uncharacterized LOC613266	358.512	163.354	553.671	3.39192	1.7621	1.09e-23	1.07e-21
23263	MCF2L	MCF.2 cell line derived transforming sequence like	12.4752	5.5769	19.3734	3.3777	1.75604	0.000380617	0.003141
339400	FLG-AS1	FLG antisense RNA 1	6.23898	2.75855	9.71942	3.37354	1.75426	0.000541723	0.00422962
7421	VDR	vitamin D (1,25- dihydroxyvitamin D3) receptor	18.8006	8.55791	29.0432	3.35951	1.74825	8.96e-08	1.75e-06
5600	MAPK11	mitogen-activated protein kinase 11	199.268	91.6914	306.844	3.3562	1.74683	5.74e-15	2.89e-13
11343	MGLL	monoglyceride lipase	1114.41	512.755	1716.07	3.3484	1.74347	2.99e-28	4.13e-26
55286	C4orf19	chromosome 4 open reading frame 19	30.394	14.1519	46.6361	3.29637	1.72088	8.74e-10	2.36e-08
5137	PDE1C	phosphodiesterase 1C	64.635	30.1205	99.1495	3.29073	1.71841	0.00109259	0.00766055
5097	PCDH1	protocadherin 1	52.6586	24.523	80.7943	3.29005	1.71811	5.91e-12	2.16e-10
4325	MMP16	matrix metallopeptidase 16	64.6956	30.3054	99.0857	3.28193	1.71455	3.63e-06	5.08e-05
91526	ANKRD44	ankyrin repeat domain 44	48.153	22.5503	73.7556	3.25844	1.70418	3.58e-06	5.03e-05
2348	FOLR1	folate receptor 1	171.931	80.9443	262.918	3.24231	1.69702	1.5e-14	7.27e-13
57717	PCDHB16	protocadherin beta 16	9.72636	4.55958	14.8931	3.23709	1.6947	4.08e-05	0.000443498
55672	NBPF1	neuroblastoma breakpoint family member 1	770.972	364.896	1177.05	3.22542	1.68949	2.17e-21	1.78e-19
84640	USP38	ubiquitin specific peptidase 38	1220.75	579.046	1862.45	3.22037	1.68723	5.99e-24	5.98e-22
2700	GJA3	gap junction protein alpha 3	26.0463	12.1739	39.9186	3.21952	1.68685	1.23e-08	2.82e-07
377677	CA13	carbonic anhydrase 13	346.447	164.36	528.535	3.217	1.68572	1.06e-14	5.2e-13
23461	ABCA5	ATP binding cassette subfamily A member 5	12.4147	5.84896	18.9804	3.20228	1.6791	5.79e-05	0.000604211
341	APOC1	apolipoprotein C1	9.28405	4.32646	14.2417	3.20218	1.67905	0.000225993	0.00199771
51308	REEP2	receptor accessory protein 2	83.5405	39.8302	127.251	3.20183	1.67889	3.42e-13	1.47e-11
197131	UBR1	ubiquitin protein ligase E3 component n-recognin 1	1662.83	793.212	2532.45	3.19702	1.67673	8.52e-12	3.02e-10
687	KLF9	Kruppel like factor 9	93.6401	44.8484	142.432	3.17452	1.66654	3.22e-05	0.000359499
10457	GPNMB	glycoprotein nmb	8.5216	4.05764	12.9856	3.16126	1.6605	0.000111094	0.0010831
219790	RTKN2	rhotekin 2	125.637	60.5954	190.679	3.15415	1.65725	4.55e-12	1.68e-10
219736	STOX1	storkhead box 1	118.875	57.318	180.431	3.15022	1.65545	7.87e-15	3.92e-13
57834	CYP4F11	cytochrome P450 family 4 subfamily F member 11	19.8382	9.50706	30.1694	3.14822	1.65454	3.44e-07	5.96e-06
2900	GRIK4	glutamate ionotropic receptor kainate type subunit 4	165.609	79.9003	251.318	3.14783	1.65436	1.09e-19	7.78e-18
79369	B3GNT4	UDP-GlcNAc:betaGal beta-1,3-N-acetylglucosaminyltransferase 4	85.5879	41.2517	129.924	3.1398	1.65067	2.24e-12	8.68e-11
11010	GLIPR1	GLI pathogenesis related 1	242.765	117.49	368.04	3.13726	1.6495	5.9e-10	1.62e-08
26206	SPAG8	sperm associated antigen 8	7.39037	3.54227	11.2385	3.12332	1.64308	0.000582281	0.00450581
8463	TEAD2	TEA domain transcription factor 2	45.8319	22.2737	69.3902	3.11952	1.64132	3.14e-10	8.97e-09
5744	PTHLH	parathyroid hormone like hormone	30.2909	14.774	45.8079	3.11368	1.63862	4.99e-07	8.38e-06
3673	ITGA2	integrin subunit alpha 2	60.9673	29.7184	92.2163	3.10763	1.63581	8.72e-09	2.05e-07
55586	MIOX	myo-inositol oxygenase	28.5371	13.9364	43.1379	3.10357	1.63393	1.5e-08	3.4e-07
23179	RGL1	ral guanine nucleotide dissociation stimulator like 1	45.6714	22.2552	69.0877	3.07804	1.62201	9.11e-06	0.000116217
26270	FBXO6	F-box protein 6	29.1772	14.3114	44.043	3.07776	1.62188	1.73e-09	4.48e-08
4118	MAL	mal, T-cell differentiation protein	23.3149	11.3327	35.2971	3.07747	1.62175	1.74e-06	2.64e-05
256714	MAP7D2	MAP7 domain containing 2	77.3628	38.1886	116.537	3.04072	1.60441	0.000136752	0.00129481
81491	GPR63	G protein-coupled receptor 63	110.931	55.2641	166.598	3.01765	1.59342	2.08e-08	4.56e-07
89874	SLC25A21	solute carrier family 25 member 21	44.0992	22.1124	66.0859	3.01748	1.59334	5.24e-08	1.08e-06
124976	SPNS2	sphingolipid transporter 2	645.882	321.924	969.841	3.01362	1.5915	1.63e-06	2.48e-05
4900	NRGN	neurogranin	88.9832	44.4763	133.49	3.00266	1.58624	6.22e-06	8.23e-05
3916	LAMP1	lysosomal associated membrane protein 1	11608.3	5820.73	17395.9	2.99113	1.58069	3.46e-23	3.25e-21
54103	GSAP	gamma-secretase activating protein	36.4921	18.1845	54.7996	2.98993	1.58011	1.1e-08	2.52e-07
374407	DNAJB13	DnaJ heat shock protein family (Hsp40) member B13	47.5162	23.7498	71.2825	2.98964	1.57997	4.86e-09	1.18e-07
84224	NBPF3	neuroblastoma breakpoint family member 3	81.0729	40.664	121.482	2.9842	1.57735	3e-09	7.43e-08
347902	AMIGO2	adhesion molecule with Ig like domain 2	975.648	490.698	1460.6	2.98054	1.57557	2.18e-17	1.34e-15
84675	TRIM55	tripartite motif containing 55	136.94	68.7836	205.097	2.97875	1.57471	7.73e-15	3.86e-13
1382	CRABP2	cellular retinoic acid binding protein 2	104.8	52.7459	156.854	2.9712	1.57104	4.27e-08	8.91e-07
144110	TMEM86A	transmembrane protein 86A	8.83543	4.37699	13.2939	2.95906	1.56514	0.000649545	0.00494095
579	NKX3-2	NK3 homeobox 2	13.1419	6.63865	19.6452	2.94872	1.56009	0.00101552	0.0072195
64116	SLC39A8	solute carrier family 39 member 8	933.203	473.763	1392.64	2.94123	1.55642	4.5e-21	3.62e-19
400643	LINC00668	long intergenic non-protein coding RNA 668	15.7266	7.93406	23.5192	2.93662	1.55416	1.58e-05	0.000192296
316	AOX1	aldehyde oxidase 1	73.2476	37.1232	109.372	2.93503	1.55338	2.17e-10	6.44e-09
349667	RTN4RL2	reticulon 4 receptor-like 2	100.647	51.4992	149.795	2.90644	1.53925	5.78e-09	1.39e-07
9518	GDF15	growth differentiation factor 15	39.4802	20.3184	58.6419	2.90241	1.53725	4.16e-06	5.74e-05
57185	NIPAL3	NIPA like domain containing 3	317.547	163.601	471.493	2.88389	1.52802	1.93e-19	1.36e-17
25854	FAM149A	family with sequence similarity 149 member A	25.7629	13.0994	38.4265	2.86735	1.51972	4.36e-07	7.4e-06
1741	DLG3	discs large MAGUK scaffold protein 3	12.9445	6.69754	19.1916	2.86156	1.5168	0.000168385	0.00154965
8214	DGCR6	DiGeorge syndrome critical region gene 6	47.1211	24.3223	69.9198	2.85389	1.51293	4.71e-10	1.31e-08
50940	PDE11A	phosphodiesterase 11A	15.168	7.91924	22.4168	2.8284	1.49999	0.000117367	0.00113899
11219	TREX2	three prime repair exonuclease 2	8.27638	4.25834	12.2944	2.82374	1.49761	0.000924655	0.00667305
101927750	ATP6V1B1-AS1	ATP6V1B1 antisense RNA 1	24.3484	12.7268	35.9699	2.82284	1.49715	0.000979861	0.00700985
220594	USP32P2	ubiquitin specific peptidase 32 pseudogene 2	58.2919	30.4938	86.09	2.80855	1.48983	9.06e-09	2.13e-07
25825	BACE2	beta-site APP-cleaving enzyme 2	1153.98	607.824	1700.13	2.79971	1.48528	2.23e-19	1.57e-17
100130933	SMIM6	small integral membrane protein 6	26.8935	14.1023	39.6847	2.78526	1.47781	8.88e-07	1.42e-05
1893	ECM1	extracellular matrix protein 1	64.284	34.0759	94.4922	2.78423	1.47728	2.34e-10	6.86e-09
4148	MATN3	matrilin 3	235.253	124.747	345.758	2.77923	1.47469	3.37e-11	1.11e-09
8522	GAS7	growth arrest specific 7	17.5522	9.31474	25.7897	2.7611	1.46524	8.71e-06	0.000111761
64866	CDCP1	CUB domain containing protein 1	722.261	384.956	1059.57	2.75486	1.46198	1.68e-18	1.09e-16
64393	ZMAT3	zinc finger matrin-type 3	1279.56	686.181	1872.95	2.73258	1.45026	1.28e-10	3.88e-09
6623	SNCG	synuclein gamma	19.2754	10.1944	28.3563	2.73067	1.44926	3.5e-05	0.000387229
442213	PTCHD4	patched domain containing 4	11.7647	6.27347	17.256	2.72632	1.44696	0.000311324	0.00264295
2312	FLG	filaggrin	7693.71	4142.31	11245.1	2.71667	1.44184	2.9e-19	2e-17
7490	WT1	Wilms tumor 1	192.042	103.414	280.67	2.71451	1.44069	3.38e-11	1.11e-09
4054	LTBP3	latent transforming growth factor beta binding protein 3	2295.44	1237.54	3353.34	2.71206	1.43939	2.77e-20	2.06e-18
554223	LOC554223	histocompatibility antigen-related	19.805	10.6171	28.9929	2.71118	1.43892	1.24e-05	0.000153639
81615	TMEM163	transmembrane protein 163	18.4538	9.73931	27.1682	2.71045	1.43853	1.39e-05	0.000170487
23426	GRIP1	glutamate receptor interacting protein 1	20.0719	10.682	29.4618	2.70818	1.43733	1.06e-05	0.000133178
55652	SLC48A1	solute carrier family 48 member 1	571.707	308.728	834.686	2.70638	1.43637	2.32e-15	1.19e-13
54541	DDIT4	DNA damage inducible transcript 4	3712.72	2007.62	5417.82	2.70043	1.43319	8.79e-06	0.000112658
4163	MCC	mutated in colorectal cancers	151.888	82.0542	221.722	2.69932	1.4326	5.52e-08	1.13e-06
7093	TLL2	tolloid like 2	309.814	168.043	451.584	2.69173	1.42853	5.03e-16	2.75e-14
5376	PMP22	peripheral myelin protein 22	980.243	531.605	1428.88	2.68926	1.42721	3.54e-19	2.39e-17
10103	TSPAN1	tetraspanin 1	174.766	95.4582	254.074	2.66121	1.41208	6.16e-07	1.02e-05
79925	SPEF2	sperm flagellar 2	11.5423	6.27948	16.8052	2.65291	1.40758	0.000740068	0.00552993
84419	C15orf48	chromosome 15 open reading frame 48	20.3646	11.1427	29.5866	2.64707	1.4044	0.000216799	0.00192566
101929128	LOC101929128	uncharacterized LOC101929128	21.9999	12.0241	31.9756	2.64389	1.40266	0.00054632	0.00425652
283229	CRACR2B	calcium release activated channel regulator 2B	196.967	108.269	285.665	2.64179	1.40152	2.51e-08	5.43e-07
728392	LOC728392	uncharacterized LOC728392	17.5058	9.46582	25.5457	2.64077	1.40096	7.44e-05	0.000757244
101928841	LOC101928841	collagen alpha-1(II) chain-like	49.0764	26.8704	71.2824	2.64071	1.40093	5.95e-08	1.21e-06
1907	EDN2	endothelin 2	1476.18	810.975	2141.38	2.63978	1.40042	0.000245798	0.00215602
137075	CLDN23	claudin 23	29.4885	16.2974	42.6797	2.62975	1.39493	7.87e-07	1.27e-05
91893	FDXACB1	ferredoxin-fold anticodon binding domain containing 1	77.9737	43.0459	112.902	2.62567	1.39268	2.11e-08	4.62e-07
8140	SLC7A5	solute carrier family 7 member 5	28544.2	15752.9	41335.4	2.62526	1.39246	1.25e-18	8.23e-17
7356	SCGB1A1	secretoglobin family 1A member 1	9.58777	5.24365	13.9319	2.61053	1.38435	0.000759544	0.00564727
78997	GDAP1L1	ganglioside induced differentiation associated protein 1 like 1	7.81056	4.24489	11.3762	2.60196	1.3796	0.0013422	0.00905833
132720	C4orf32	chromosome 4 open reading frame 32	164.364	91.3511	237.378	2.60191	1.37957	1.68e-12	6.65e-11
9626	GUCA1C	guanylate cyclase activator 1C	16.551	9.00428	24.0978	2.60163	1.37942	0.000257502	0.00224403
10821	OR7E12P	olfactory receptor family 7 subfamily E member 12 pseudogene	8.76457	4.75472	12.7744	2.60037	1.37872	0.00120298	0.00827749
3691	ITGB4	integrin subunit beta 4	19.9396	10.9782	28.9011	2.59591	1.37624	5.24e-05	0.00055373
57761	TRIB3	tribbles pseudokinase 3	2686.11	1497.07	3875.14	2.58996	1.37293	1.11e-18	7.33e-17
115273	RAB42	RAB42, member RAS oncogene family	31.7502	17.6988	45.8016	2.57917	1.36691	3.35e-06	4.75e-05
3706	ITPKA	inositol-trisphosphate 3-kinase A	50.0333	28.0027	72.0638	2.57639	1.36535	2.26e-06	3.34e-05
55084	SOBP	sine oculis binding protein homolog	36.2209	20.3795	52.0622	2.56553	1.35926	3.52e-07	6.08e-06
101927155	LMO7-AS1	LMO7 antisense RNA 1	15.1634	8.42627	21.9004	2.54963	1.35029	0.000303996	0.00258519
3569	IL6	interleukin 6	211.194	119.094	303.295	2.54561	1.34801	6.03e-14	2.76e-12
100132074	FOXO6	forkhead box O6	11.2177	6.34071	16.0947	2.53618	1.34266	0.000440932	0.00356899
143888	KDELC2	KDEL motif containing 2	799.826	452.794	1146.86	2.53459	1.34175	5e-16	2.75e-14
158219	TTC39B	tetratricopeptide repeat domain 39B	79.0283	44.6823	113.374	2.53288	1.34078	8.38e-05	0.000841674
140862	ISM1	isthmin 1	82.6675	46.7389	118.596	2.53254	1.34058	3.18e-10	9.06e-09
117144	CATSPER1	cation channel sperm associated 1	221.884	125.731	318.037	2.53218	1.34038	2.73e-11	9.09e-10
143244	EIF5AL1	eukaryotic translation initiation factor 5A-like 1	119.655	67.9281	171.381	2.52314	1.33522	2.83e-07	5.03e-06
155066	ATP6V0E2	ATPase H+ transporting V0 subunit e2	285.117	162.843	407.391	2.50234	1.32328	6.76e-12	2.44e-10
257194	NEGR1	neuronal growth regulator 1	29.0817	16.6426	41.5209	2.49796	1.32075	2.73e-05	0.000310353
10398	MYL9	myosin light chain 9	2522.7	1443.01	3602.38	2.49757	1.32052	5.36e-08	1.1e-06
26999	CYFIP2	cytoplasmic FMR1 interacting protein 2	707.278	405.679	1008.88	2.4898	1.31603	1.89e-17	1.17e-15
376267	RAB15	RAB15, member RAS oncogene family	428.828	246.043	611.613	2.48852	1.31529	1.88e-09	4.84e-08
374654	KIF7	kinesin family member 7	88.7406	50.9415	126.54	2.48721	1.31453	2.99e-10	8.58e-09
101929074	PIK3CD-AS2	PIK3CD antisense RNA 2	16.0705	9.24986	22.8912	2.47651	1.30831	0.000738161	0.00551847
5210	PFKFB4	6-phosphofructo-2-kinase/fructose-2,6-biphosphatase 4	145.594	83.6398	207.548	2.47629	1.30818	1.03e-10	3.15e-09
401491	VLDLR-AS1	VLDLR antisense RNA 1	19.3016	10.9707	27.6324	2.45418	1.29524	0.000242426	0.00213024
57565	KLHL14	kelch like family member 14	80.565	46.7808	114.349	2.44965	1.29257	2.41e-05	0.000279138
23052	ENDOD1	endonuclease domain containing 1	389.757	226.653	552.861	2.44361	1.28902	1.35e-13	6.05e-12
11067	C10orf10	chromosome 10 open reading frame 10	676.152	392.989	959.315	2.44246	1.28833	2.41e-08	5.25e-07
83719	YPEL3	yippee like 3	50.1303	29.1933	71.0673	2.43502	1.28394	3.06e-08	6.53e-07
440584	SLC2A1-AS1	SLC2A1 antisense RNA 1	46.4085	27.1173	65.6997	2.42752	1.27948	9.77e-06	0.000123282
100130093	NA	NA	18.7321	10.8965	26.5677	2.42405	1.27742	0.000563156	0.00437156
116984	ARAP2	ArfGAP with RhoGAP domain, ankyrin repeat and PH domain 2	212.878	124.742	301.014	2.41729	1.27339	7.77e-07	1.25e-05
785	CACNB4	calcium voltage-gated channel auxiliary subunit beta 4	26.4162	15.4533	37.3791	2.4137	1.27124	0.000759592	0.00564727
94015	TTYH2	tweety family member 2	18.9185	11.093	26.7439	2.41219	1.27034	5.03e-05	0.000533655
23414	ZFPM2	zinc finger protein, FOG family member 2	171.658	100.754	242.561	2.41188	1.27016	2.25e-05	0.000261971
8495	PPFIBP2	PPFIA binding protein 2	57.1693	33.4373	80.9014	2.40903	1.26845	1.89e-07	3.49e-06
84883	AIFM2	apoptosis inducing factor, mitochondria associated 2	772.723	453.479	1091.97	2.40891	1.26838	8.36e-08	1.64e-06
4242	MFNG	MFNG O-fucosylpeptide 3-beta-N-acetylglucosaminyltransferase	64.831	37.9839	91.6781	2.40547	1.26632	5.57e-05	0.000583391
116441	TM4SF18	transmembrane 4 L six family member 18	2117.54	1244.74	2990.33	2.40466	1.26583	1.09e-12	4.42e-11
3140	MR1	major histocompatibility complex, class I-related	75.1674	44.0345	106.3	2.4038	1.26531	7.07e-07	1.15e-05
100861547	LINC00566	long intergenic non-protein coding RNA 566	23.1095	13.6079	32.6111	2.3894	1.25665	1.97e-05	0.000233283
6289	SAA2	serum amyloid A2	62.2964	36.7955	87.7973	2.38713	1.25528	8.76e-05	0.00087494
55283	MCOLN3	mucolipin 3	25.7378	15.3046	36.1711	2.38578	1.25446	2.32e-05	0.00027003
93081	TEX30	testis expressed 30	828.28	489.753	1166.81	2.38371	1.25321	3.02e-11	1e-09
23302	WSCD1	WSC domain containing 1	882.629	522.419	1242.84	2.38059	1.25132	1.36e-06	2.1e-05
22982	DIP2C	disco interacting protein 2 homolog C	396.791	234.981	558.602	2.37979	1.25083	6.08e-06	8.07e-05
65061	CDK15	cyclin dependent kinase 15	727.076	430.153	1024	2.3795	1.25066	6.76e-14	3.08e-12
6932	TCF7	transcription factor 7 (T-cell specific, HMG-box)	33.2123	19.652	46.7726	2.37762	1.24952	4.57e-05	0.000491146
6925	TCF4	transcription factor 4	65.1176	38.6016	91.6337	2.37075	1.24534	2.34e-07	4.23e-06
6876	TAGLN	transgelin	877.835	520.952	1234.72	2.37059	1.24525	1.45e-05	0.000177633
3227	HOXC11	homeobox C11	18.5825	10.9147	26.2504	2.36606	1.24249	3.57e-05	0.00039393
192683	SCAMP5	secretory carrier membrane protein 5	113.451	67.5333	159.369	2.36272	1.24045	9.67e-05	0.000954144
58472	SQRDL	sulfide quinone reductase-like (yeast)	616.219	366.883	865.555	2.36014	1.23887	1.06e-14	5.2e-13
130367	SGPP2	sphingosine-1-phosphate phosphatase 2	22.6759	13.5239	31.8279	2.35897	1.23816	0.00096372	0.0069044
55679	LIMS2	LIM zinc finger domain containing 2	36.1096	21.6248	50.5944	2.34893	1.23201	2.93e-06	4.23e-05
22821	RASA3	RAS p21 protein activator 3	887.138	530.251	1244.03	2.34886	1.23196	1.59e-13	7.03e-12
4435	CITED1	Cbp/p300 interacting transactivator with Glu/Asp rich carboxy-terminal domain 1	21.2504	12.6929	29.8079	2.34634	1.23041	0.000487756	0.00388627
83716	CRISPLD2	cysteine rich secretory protein LCCL domain containing 2	134.624	80.5474	188.7	2.34272	1.22819	0.00109591	0.00768022
2118	ETV4	ETS variant 4	64.1536	38.5337	89.7736	2.33924	1.22604	1.29e-05	0.00016025
54507	ADAMTSL4	ADAMTS like 4	265.712	159.723	371.7	2.32618	1.21797	5.9e-06	7.86e-05
619208	FAM229B	family with sequence similarity 229 member B	127.101	76.4598	177.741	2.32219	1.21549	3.83e-07	6.57e-06
50848	F11R	F11 receptor	1438.04	867.49	2008.6	2.3176	1.21263	1.96e-09	5.04e-08
57188	ADAMTSL3	ADAMTS like 3	32.3881	19.5736	45.2025	2.31752	1.21258	0.000338066	0.00283898
6520	SLC3A2	solute carrier family 3 member 2	12805.4	7723.66	17887.2	2.3169	1.2122	1.28e-13	5.73e-12
79366	HMGN5	high mobility group nucleosome binding domain 5	510.616	308.139	713.093	2.31681	1.21214	6.07e-13	2.55e-11
5507	PPP1R3C	protein phosphatase 1 regulatory subunit 3C	143.76	87.0852	200.435	2.30244	1.20316	3.43e-06	4.84e-05
6041	RNASEL	ribonuclease L	64.0622	39.0071	89.1172	2.29224	1.19676	3.27e-06	4.64e-05
10333	TLR6	toll like receptor 6	100.963	61.4477	140.478	2.29081	1.19586	9.59e-08	1.87e-06
5033	P4HA1	prolyl 4-hydroxylase subunit alpha 1	3526.28	2150.95	4901.62	2.28077	1.18952	8.56e-13	3.51e-11
58191	CXCL16	C-X-C motif chemokine ligand 16	61.6566	37.5589	85.7542	2.27889	1.18833	1.08e-08	2.49e-07
9501	RPH3AL	rabphilin 3A-like (without C2 domains)	133.89	81.6889	186.091	2.27805	1.1878	1.65e-08	3.69e-07
388341	LRRC75A	leucine rich repeat containing 75A	40.2443	24.566	55.9225	2.27784	1.18767	4.19e-06	5.77e-05
221336	BEND6	BEN domain containing 6	101.983	62.1625	141.804	2.27368	1.18503	1.35e-09	3.56e-08
3589	IL11	interleukin 11	67.4859	41.2782	93.6935	2.27184	1.18386	6.42e-06	8.46e-05
92659	MAFG-AS1	MAFG antisense RNA 1 (head to head)	41.7275	25.5709	57.8841	2.26269	1.17804	4.08e-06	5.65e-05
11076	TPPP	tubulin polymerization promoting protein	27.0469	16.6158	37.478	2.26009	1.17638	0.000299736	0.00255779
2583	B4GALNT1	beta-1,4-N-acetyl-galactosaminyltransferase 1	348.169	213.864	482.473	2.25697	1.17439	4.92e-07	8.29e-06
56243	KIAA1217	KIAA1217	209.449	128.658	290.241	2.25694	1.17437	5.49e-07	9.16e-06
387787	LIPT2	lipoyl(octanoyl) transferase 2 (putative)	37.487	23.2386	51.7353	2.241	1.16415	1.86e-05	0.000222729
100132341	CLUHP3	clustered mitochondria homolog pseudogene 3	19.4472	11.9992	26.8952	2.24072	1.16397	0.000640312	0.00487825
220359	TIGD3	tigger transposable element derived 3	18.8357	11.7164	25.9549	2.24049	1.16382	0.000769317	0.00570522
79899	PRR5L	proline rich 5 like	100.063	61.8704	138.257	2.23683	1.16146	3.35e-07	5.83e-06
10426	TUBGCP3	tubulin gamma complex associated protein 3	1972.29	1220.76	2723.82	2.23326	1.15915	3.84e-13	1.63e-11
57545	CC2D2A	coiled-coil and C2 domain containing 2A	84.4532	52.4592	116.447	2.23244	1.15862	2.91e-07	5.15e-06
7422	VEGFA	vascular endothelial growth factor A	1253.26	776.918	1729.6	2.22792	1.1557	5e-14	2.32e-12
1950	EGF	epidermal growth factor	33.3421	20.71	45.9743	2.2086	1.14313	0.000359091	0.0029867
2050	EPHB4	EPH receptor B4	57.2535	35.5614	78.9457	2.20512	1.14086	4.35e-06	5.97e-05
8428	STK24	serine/threonine kinase 24	3239.73	2022.81	4456.66	2.20462	1.14053	2.1e-13	9.11e-12
145407	C14orf37	chromosome 14 open reading frame 37	128.534	80.5134	176.555	2.19773	1.13601	1.8e-08	4.03e-07
136	ADORA2B	adenosine A2b receptor	257.846	161.524	354.168	2.19376	1.13341	5.61e-09	1.35e-07
219738	C10orf35	chromosome 10 open reading frame 35	219.172	137.298	301.046	2.19277	1.13276	3.48e-08	7.36e-07
164091	PAQR7	progestin and adipoQ receptor family member 7	42.393	26.4621	58.3239	2.18929	1.13047	4.16e-06	5.74e-05
5129	CDK18	cyclin dependent kinase 18	535.345	335.936	734.753	2.18912	1.13035	8.63e-11	2.69e-09
171425	CLYBL	citrate lyase beta like	283.271	177.707	388.834	2.18891	1.13021	2.05e-11	6.89e-10
860	RUNX2	runt related transcription factor 2	960.212	603.285	1317.14	2.18554	1.12799	1.45e-11	5e-10
1649	DDIT3	DNA damage inducible transcript 3	364.694	229.226	500.162	2.18169	1.12545	3.73e-10	1.05e-08
7546	ZIC2	Zic family member 2	803.102	505.73	1100.48	2.1785	1.12334	1.15e-11	4.01e-10
22924	MAPRE3	microtubule associated protein RP/EB family member 3	73.1615	45.9014	100.422	2.17762	1.12275	8.23e-08	1.62e-06
3081	HGD	homogentisate 1,2-dioxygenase	259.219	163.356	355.082	2.17473	1.12084	1.93e-08	4.29e-07
118980	SFXN2	sideroflexin 2	588.012	372.223	803.8	2.16195	1.11233	4.59e-10	1.28e-08
23508	TTC9	tetratricopeptide repeat domain 9	65.7298	41.5924	89.8672	2.15595	1.10832	1.55e-06	2.37e-05
5091	PC	pyruvate carboxylase	265.46	168.392	362.528	2.15522	1.10784	1.85e-07	3.42e-06
3693	ITGB5	integrin subunit beta 5	9105.25	5779.86	12430.6	2.15227	1.10586	1.37e-13	6.08e-12
51065	RPS27L	ribosomal protein S27 like	2629.42	1670.83	3588.01	2.14878	1.10352	6.07e-12	2.22e-10
1264	CNN1	calponin 1	45.6347	28.9263	62.3432	2.14622	1.1018	4.26e-05	0.000460172
22861	NLRP1	NLR family pyrin domain containing 1	178.972	113.768	244.175	2.14534	1.10121	3.74e-07	6.43e-06
55795	PCID2	PCI domain containing 2	1521.19	969.066	2073.32	2.14127	1.09846	8.16e-12	2.91e-10
57535	KIAA1324	KIAA1324	99.1689	63.0787	135.259	2.14008	1.09766	6.36e-07	1.05e-05
9308	CD83	CD83 molecule	241.751	154.606	328.896	2.12805	1.08953	0.00115606	0.00801808
2838	GPR15	G protein-coupled receptor 15	117.293	75.0134	159.572	2.12692	1.08877	6.61e-07	1.08e-05
140700	SAMD10	sterile alpha motif domain containing 10	136.486	87.302	185.671	2.12509	1.08753	8.64e-07	1.38e-05
146434	ZNF597	zinc finger protein 597	128.437	82.2597	174.614	2.12372	1.08659	5.33e-08	1.1e-06
1852	DUSP9	dual specificity phosphatase 9	45.5653	29.1085	62.0221	2.12071	1.08455	0.000103183	0.00101332
5352	PLOD2	procollagen-lysine,2-oxoglutarate 5-dioxygenase 2	5145.09	3307.46	6982.73	2.11384	1.07987	2.17e-06	3.23e-05
8881	CDC16	cell division cycle 16	2751.53	1771.2	3731.86	2.10858	1.07627	2.84e-12	1.08e-10
51560	RAB6B	RAB6B, member RAS oncogene family	118.508	76.1994	160.818	2.10843	1.07617	6.55e-07	1.08e-05
100289373	UBAC2-AS1	UBAC2 antisense RNA 1	30.1631	19.3779	40.9482	2.10454	1.07351	0.000139161	0.00131593
9111	NMI	N-myc and STAT interactor	342.505	220.828	464.181	2.1031	1.07252	3.93e-11	1.27e-09
4214	MAP3K1	mitogen-activated protein kinase kinase kinase 1	470.73	303.739	637.721	2.10082	1.07095	1.52e-05	0.00018526
54858	PGPEP1	pyroglutamyl-peptidase I	147.538	95.4791	199.596	2.09268	1.06535	7.23e-08	1.45e-06
8536	CAMK1	calcium/calmodulin dependent protein kinase I	188.544	122	255.087	2.09171	1.06469	1.62e-07	3.04e-06
79056	PRRG4	proline rich and Gla domain 4	37.8971	24.4928	51.3015	2.08343	1.05896	2.25e-05	0.000262089
79864	C11orf63	chromosome 11 open reading frame 63	65.2576	42.2876	88.2277	2.08061	1.057	2.98e-07	5.28e-06
3430	IFI35	interferon induced protein 35	123.842	80.4792	167.205	2.08039	1.05685	4.72e-05	0.000504504
100506385	LINC01426	long intergenic non-protein coding RNA 1426	50.0052	32.4367	67.5738	2.07804	1.05522	4.97e-05	0.000528307
2523	FUT1	fucosyltransferase 1 (H blood group)	44.1472	28.6342	59.6601	2.07407	1.05247	0.000714194	0.00536917
155382	VPS37D	VPS37D, ESCRT-I subunit	34.5545	22.346	46.7629	2.07281	1.05159	0.00011787	0.00114313
84706	GPT2	glutamic--pyruvic transaminase 2	3771.74	2456.32	5087.16	2.07258	1.05142	3.41e-10	9.65e-09
51761	ATP8A2	ATPase phospholipid transporting 8A2	55.2554	36.0258	74.485	2.07052	1.04999	2.96e-06	4.27e-05
23552	CDK20	cyclin dependent kinase 20	24.1545	15.6605	32.6485	2.05793	1.0412	0.000975896	0.00698486
83933	HDAC10	histone deacetylase 10	394.297	258.157	530.437	2.05718	1.04067	2.76e-09	6.9e-08
79847	MFSD13A	major facilitator superfamily domain containing 13A	72.5574	47.4423	97.6725	2.05593	1.03979	1.2e-06	1.88e-05
55647	RAB20	RAB20, member RAS oncogene family	208.693	136.82	280.565	2.05288	1.03765	4.9e-07	8.27e-06
440515	ZNF506	zinc finger protein 506	38.9727	25.6005	52.3449	2.04504	1.03213	1.73e-05	0.000209044
23780	APOL2	apolipoprotein L2	1805.41	1186.28	2424.55	2.04482	1.03197	6.77e-08	1.37e-06
80307	FER1L4	fer-1 like family member 4, pseudogene	166.574	109.674	223.474	2.04051	1.02893	2.88e-06	4.16e-05
379	ARL4D	ADP ribosylation factor like GTPase 4D	63.412	41.6119	85.2121	2.0399	1.0285	3.13e-06	4.49e-05
2731	GLDC	glycine decarboxylase	75.3605	49.4919	101.229	2.03805	1.02719	3.13e-06	4.49e-05
79094	CHAC1	ChaC glutathione specific gamma-glutamylcyclotransferase 1	375.774	248.254	503.293	2.0264	1.01892	4.43e-06	6.06e-05
23612	PHLDA3	pleckstrin homology like domain family A member 3	357.59	236.785	478.394	2.02111	1.01515	2.44e-07	4.38e-06
5255	PHKA1	phosphorylase kinase regulatory subunit alpha 1	287.164	190.404	383.924	2.01911	1.01372	2.82e-06	4.09e-05
27239	GPR162	G protein-coupled receptor 162	52.4254	34.6455	70.2052	2.01725	1.01239	4.58e-06	6.25e-05
51765	STK26	serine/threonine protein kinase 26	1247.33	828.148	1666.51	2.01469	1.01056	6.75e-07	1.11e-05
8877	SPHK1	sphingosine kinase 1	1136.58	754.985	1518.18	2.01109	1.00798	0.00124537	0.00850928
56834	GPR137	G protein-coupled receptor 137	299.508	199.548	399.467	2.00282	1.00203	4.7e-07	7.95e-06
84153	RNASEH2C	ribonuclease H2 subunit C	576.587	384.296	768.877	2.00141	1.00102	2.16e-05	0.000252535
55739	NAXD	NAD(P)HX dehydratase	1112.69	741.913	1483.46	2.00109	1.00079	6.32e-09	1.51e-07
Downregulated genes
352954	GATS	GATS, stromal antigen 3 opposite strand	312.455	416.614	208.296	0.499913	-1.00025	3.02e-05	0.000339713
2800	GOLGA1	golgin A1	614.075	819.142	409.008	0.499818	-1.00053	1.38e-08	3.14e-07
158257	MIRLET7DHG	MIRLET7D host gene	135.422	180.937	89.9059	0.4991	-1.0026	0.000190887	0.00172507
7461	CLIP2	CAP-Gly domain containing linker protein 2	368.308	492.297	244.319	0.498233	-1.00511	8.73e-07	1.4e-05
9245	GCNT3	glucosaminyl (N-acetyl) transferase 3, mucin type	626.53	837.111	415.949	0.497569	-1.00703	5.22e-08	1.08e-06
285755	PPIL6	peptidylprolyl isomerase like 6	79.7929	106.739	52.8466	0.497346	-1.00768	0.000507126	0.00399706
4082	MARCKS	myristoylated alanine rich protein kinase C substrate	4368.27	5837.61	2898.94	0.496899	-1.00897	2.01e-11	6.75e-10
30820	KCNIP1	potassium voltage-gated channel interacting protein 1	138.24	184.922	91.5569	0.496602	-1.00984	4.62e-05	0.000495208
55599	RNPC3	RNA binding region (RNP1, RRM) containing 3	460.007	615.665	304.349	0.495184	-1.01396	6.09e-07	1.01e-05
7565	ZNF17	zinc finger protein 17	143.661	192.422	94.8994	0.49494	-1.01468	3.9e-08	8.18e-07
27300	ZNF544	zinc finger protein 544	971.953	1300.74	643.164	0.494657	-1.0155	8.27e-08	1.63e-06
34	ACADM	acyl-CoA dehydrogenase, C-4 to C-12 straight chain	1645.31	2203.3	1087.32	0.494041	-1.0173	1.07e-10	3.27e-09
30836	DNTTIP2	deoxynucleotidyltransferase terminal interacting protein 2	4425.76	5927.66	2923.85	0.493561	-1.0187	1.45e-07	2.75e-06
93164	HTR7P1	5-hydroxytryptamine receptor 7 pseudogene 1	43.1561	57.9323	28.3799	0.493226	-1.01968	2.63e-05	0.00030063
3690	ITGB3	integrin subunit beta 3	3799.35	5096.16	2502.53	0.491931	-1.02347	0.000509377	0.00400883
348327	ZNF530	zinc finger protein 530	141.243	189.637	92.8496	0.49079	-1.02682	2.84e-05	0.00032154
221442	ADCY10P1	adenylate cyclase 10, soluble pseudogene 1	58.0083	77.9291	38.0875	0.490783	-1.02684	6.88e-06	9.02e-05
9554	SEC22B	SEC22 homolog B, vesicle trafficking protein (gene/pseudogene)	3420.88	4591.28	2250.48	0.490714	-1.02705	1.64e-07	3.06e-06
1601	DAB2	DAB2, clathrin adaptor protein	873.429	1172.74	574.117	0.490209	-1.02853	2.01e-06	3.01e-05
84848	MIR503HG	MIR503 host gene	58.4107	78.456	38.3655	0.489385	-1.03096	8.36e-05	0.000839906
2801	GOLGA2	golgin A2	3739.4	5024.27	2454.53	0.488946	-1.03225	4.32e-08	9e-07
91151	TIGD7	tigger transposable element derived 7	235.854	316.834	154.874	0.488509	-1.03354	2.44e-07	4.38e-06
6277	S100A6	S100 calcium binding protein A6	8103.23	10896.8	5309.7	0.487654	-1.03607	2.13e-10	6.33e-09
84807	NFKBID	NFKB inhibitor delta	92.8486	124.836	60.8617	0.487609	-1.0362	8.92e-05	0.000887677
284415	VSTM1	V-set and transmembrane domain containing 1	589.065	792.526	385.604	0.486746	-1.03876	1.54e-07	2.9e-06
23137	SMC5	structural maintenance of chromosomes 5	2200.07	2961.85	1438.28	0.486321	-1.04002	1.17e-06	1.83e-05
4241	MELTF	melanotransferrin	1698.01	2285.55	1110.48	0.486139	-1.04056	3.85e-11	1.24e-09
8676	STX11	syntaxin 11	384.368	517.483	251.253	0.486084	-1.04072	2.84e-11	9.44e-10
25999	CLIP3	CAP-Gly domain containing linker protein 3	39.5089	53.2499	25.7678	0.485557	-1.04229	0.000558858	0.00434275
57343	ZNF304	zinc finger protein 304	357.588	481.965	233.211	0.485156	-1.04348	2.34e-09	5.94e-08
4664	NAB1	NGFI-A binding protein 1	1185.15	1597.25	773.05	0.484611	-1.0451	2.22e-06	3.29e-05
8490	RGS5	regulator of G-protein signaling 5	154.862	208.864	100.861	0.484342	-1.0459	3.89e-05	0.000425544
8634	RTCA	RNA 3'-terminal phosphate cyclase	1695.41	2284.96	1105.86	0.484297	-1.04604	2.45e-12	9.39e-11
101928578	RAP2C-AS1	RAP2C antisense RNA 1	35.6731	48.237	23.1092	0.483663	-1.04793	0.000214618	0.00190857
27130	INVS	inversin	611.616	824.909	398.324	0.483474	-1.04849	1.77e-11	6.03e-10
101928539	LOC101928539	uncharacterized LOC101928539	45.6328	61.6287	29.6369	0.483009	-1.04988	0.000583027	0.00450923
56971	CEACAM19	carcinoembryonic antigen related cell adhesion molecule 19	36.0815	48.5352	23.6279	0.482289	-1.05203	0.000154398	0.00143616
104355426	LENG8-AS1	LENG8 antisense RNA 1	70.5555	95.1492	45.9618	0.481422	-1.05463	1.94e-05	0.000230755
5166	PDK4	pyruvate dehydrogenase kinase 4	54.7172	74.1355	35.2989	0.481386	-1.05473	0.000415304	0.00340677
55659	ZNF416	zinc finger protein 416	185.179	250.121	120.238	0.481334	-1.05489	4.17e-07	7.11e-06
79858	NEK11	NIMA related kinase 11	98.9714	133.756	64.1866	0.481299	-1.05499	7.36e-08	1.47e-06
246329	STAC3	SH3 and cysteine rich domain 3	39.9107	53.8141	26.0073	0.480825	-1.05642	2.07e-05	0.000243196
51100	SH3GLB1	SH3 domain containing GRB2 like endophilin B1	5749.89	7768.83	3730.94	0.48076	-1.05661	1.58e-09	4.1e-08
388	RHOB	ras homolog family member B	272.554	368.3	176.808	0.480662	-1.05691	2.47e-06	3.61e-05
50999	TMED5	transmembrane p24 trafficking protein 5	6528.15	8822.66	4233.64	0.480502	-1.05738	3.19e-08	6.79e-07
58499	ZNF462	zinc finger protein 462	929.339	1256.02	602.66	0.480471	-1.05748	1.3e-06	2.03e-05
100506599	PPP1R26-AS1	PPP1R26 antisense RNA 1	159.782	216.053	103.511	0.480395	-1.05771	2.43e-08	5.27e-07
271	AMPD2	adenosine monophosphate deaminase 2	3568.33	4821.67	2314.99	0.480337	-1.05788	3.04e-11	1e-09
147808	ZNF784	zinc finger protein 784	214.682	290.129	139.235	0.480155	-1.05843	3.42e-06	4.83e-05
101929147	LOC101929147	uncharacterized LOC101929147	284.505	384.56	184.451	0.479434	-1.06059	6.38e-09	1.52e-07
204851	HIPK1	homeodomain interacting protein kinase 1	2645.28	3578.9	1711.66	0.478944	-1.06207	3.23e-06	4.59e-05
400954	EML6	echinoderm microtubule associated protein like 6	67.5869	91.5956	43.5781	0.478944	-1.06207	0.000148339	0.00139115
389741	GLIDR	glioblastoma down-regulated RNA	29.7093	40.1626	19.2561	0.478598	-1.06311	9.03e-05	0.000896852
285440	CYP4V2	cytochrome P450 family 4 subfamily V member 2	113.324	153.158	73.4902	0.478513	-1.06337	1.43e-06	2.21e-05
574029	DUSP5P1	dual specificity phosphatase 5 pseudogene 1	32.8231	44.4737	21.1725	0.478201	-1.06431	8.74e-05	0.0008745
388630	TRABD2B	TraB domain containing 2B	241.068	326.655	155.482	0.477512	-1.06639	3.71e-09	9.05e-08
7049	TGFBR3	transforming growth factor beta receptor 3	45.0141	60.9925	29.0356	0.477494	-1.06644	7.52e-05	0.000763701
255043	TMEM86B	transmembrane protein 86B	220.843	299.037	142.65	0.476986	-1.06798	6.94e-07	1.13e-05
84909	C9orf3	chromosome 9 open reading frame 3	711.265	963.319	459.21	0.476828	-1.06846	1.79e-11	6.08e-10
389	RHOC	ras homolog family member C	10910.5	14789.4	7031.53	0.475672	-1.07196	5.98e-10	1.64e-08
220972	2019-03-08	membrane associated ring-CH-type finger 8	1012.41	1372.77	652.043	0.475622	-1.07211	2.23e-10	6.57e-09
284613	CYB561D1	cytochrome b561 family member D1	482.82	654.633	311.008	0.475453	-1.07262	4.76e-11	1.51e-09
100505532	LINC01301	long intergenic non-protein coding RNA 1301	126.522	171.631	81.4134	0.474913	-1.07427	8.63e-05	0.000864747
117178	SSX2IP	SSX family member 2 interacting protein	2102.74	2852.66	1352.82	0.474806	-1.07459	2.73e-10	7.93e-09
2135	EXTL2	exostosin like glycosyltransferase 2	1237.93	1679.68	796.184	0.474654	-1.07505	2.83e-10	8.2e-09
163786	SASS6	SAS-6 centriolar assembly protein	918.676	1246.66	590.689	0.474265	-1.07624	9.99e-11	3.09e-09
85369	STRIP1	striatin interacting protein 1	1132.16	1536.61	727.706	0.473941	-1.07722	2.57e-12	9.81e-11
1486	CTBS	chitobiase	771.067	1047.13	495	0.473473	-1.07865	2.72e-05	0.000309862
100506161	TAF1A-AS1	TAF1A antisense RNA 1	19.4016	26.5872	12.2161	0.47329	-1.0792	0.00131471	0.0089053
22911	WDR47	WD repeat domain 47	581.21	789.319	373.101	0.473285	-1.07922	3.39e-09	8.34e-08
2040	STOM	stomatin	527.114	716.28	337.949	0.472493	-1.08164	1.11e-10	3.38e-09
163033	ZNF579	zinc finger protein 579	618.21	840.008	396.411	0.471979	-1.08321	5.83e-10	1.61e-08
115650	TNFRSF13C	TNF receptor superfamily member 13C	24.5081	33.4151	15.6011	0.47139	-1.08501	0.000612212	0.0046932
79845	RNF122	ring finger protein 122	70.8982	96.6421	45.1542	0.470859	-1.08663	3.34e-07	5.82e-06
57597	BAHCC1	BAH domain and coiled-coil containing 1	36.572	49.748	23.3961	0.47005	-1.08912	1.91e-05	0.000227767
9545	RAB3D	RAB3D, member RAS oncogene family	328.416	446.746	210.086	0.469921	-1.08951	4.62e-11	1.47e-09
158427	TSTD2	thiosulfate sulfurtransferase like domain containing 2	427.901	582.654	273.148	0.469668	-1.09029	2.34e-05	0.000271397
728407	PARGP1	poly(ADP-ribose) glycohydrolase pseudogene 1	44.0044	60.1449	27.8639	0.46924	-1.0916	0.00114805	0.00797373
146433	IL34	interleukin 34	27.5401	37.5769	17.5033	0.468895	-1.09266	0.000179823	0.00163959
9580	SOX13	SRY-box 13	150.043	204.418	95.6677	0.468821	-1.09289	5.3e-10	1.47e-08
5876	RABGGTB	Rab geranylgeranyltransferase beta subunit	5027.43	6847.8	3207.06	0.468703	-1.09326	8.86e-13	3.63e-11
6424	SFRP4	secreted frizzled related protein 4	17.7768	24.1679	11.3857	0.468363	-1.0943	0.00116111	0.00804932
11218	DDX20	DEAD-box helicase 20	1124.2	1531.62	716.767	0.468309	-1.09447	2.31e-11	7.73e-10
2773	GNAI3	G protein subunit alpha i3	8121.96	11071.5	5172.46	0.467517	-1.09691	3.53e-13	1.51e-11
100505696	SH3BP5-AS1	SH3BP5 antisense RNA 1	102.099	139.26	64.9382	0.467186	-1.09793	1.31e-07	2.51e-06
387700	SLC16A12	solute carrier family 16 member 12	74.1692	101.511	46.8277	0.466727	-1.09935	1.81e-05	0.000217505
10597	TRAPPC2B	trafficking protein particle complex 2B	133.448	181.989	84.9065	0.466319	-1.10061	1.16e-08	2.66e-07
7675	ZNF121	zinc finger protein 121	385.664	526.357	244.971	0.46626	-1.10079	0.000951171	0.00683421
729438	GATSL2	GATS protein like 2	278.212	379.846	176.579	0.464459	-1.10638	5.74e-07	9.57e-06
10390	CEPT1	choline/ethanolamine phosphotransferase 1	1857.42	2537.56	1177.27	0.464442	-1.10643	9.3e-12	3.27e-10
1644	DDC	dopa decarboxylase	55.8155	76.2792	35.3518	0.464276	-1.10694	4.99e-06	6.76e-05
9653	HS2ST1	heparan sulfate 2-O-sulfotransferase 1	3374.49	4611.61	2137.37	0.464088	-1.10753	3.04e-08	6.5e-07
730755	KRTAP2-3	keratin associated protein 2-3	75.4408	103.05	47.832	0.463577	-1.10912	2.34e-07	4.25e-06
26230	TIAM2	T-cell lymphoma invasion and metastasis 2	660.713	903.165	418.261	0.463393	-1.10969	5.08e-07	8.52e-06
158431	ZNF782	zinc finger protein 782	166.09	227.193	104.987	0.463316	-1.10993	6.52e-10	1.78e-08
100128782	LINC00476	long intergenic non-protein coding RNA 476	196.153	268.14	124.167	0.463172	-1.11038	2.57e-09	6.46e-08
147700	KLC3	kinesin light chain 3	90.573	123.952	57.1936	0.463047	-1.11077	1.28e-06	2e-05
100288842	LOC100288842	UDP-GlcNAc:betaGal beta-1,3-N-acetylglucosaminyltransferase 5 pseudogene	20.3837	27.9553	12.812	0.462886	-1.11127	0.00114865	0.00797386
5158	PDE6B	phosphodiesterase 6B	34.6271	47.3749	21.8792	0.462443	-1.11265	0.000462643	0.00372433
284391	ZNF844	zinc finger protein 844	63.1568	86.5531	39.7604	0.462125	-1.11364	5.55e-05	0.000581847
54328	GPR173	G protein-coupled receptor 173	61.1403	83.67	38.6106	0.46212	-1.11366	6.9e-06	9.04e-05
80823	BHLHB9	basic helix-loop-helix domain containing, class B, 9	37.7768	51.981	23.5727	0.461096	-1.11686	6.97e-06	9.13e-05
55083	KIF26B	kinesin family member 26B	157.051	215	99.1033	0.460906	-1.11745	1.51e-08	3.4e-07
54942	FAM206A	family with sequence similarity 206 member A	766.042	1049.18	482.909	0.460589	-1.11845	1.5e-12	6e-11
55144	LRRC8D	leucine rich repeat containing 8 family member D	2429.97	3328.84	1531.11	0.460367	-1.11914	1.12e-12	4.51e-11
100506100	LOC100506100	uncharacterized LOC100506100	203.381	278.479	128.283	0.460179	-1.11973	1.36e-06	2.1e-05
3491	CYR61	cysteine rich angiogenic inducer 61	43219	59230.4	27207.6	0.459749	-1.12108	2.43e-11	8.13e-10
54482	TRMT13	tRNA methyltransferase 13 homolog	560.078	767.628	352.528	0.459681	-1.12129	2.63e-12	1e-10
29957	SLC25A24	solute carrier family 25 member 24	4668.77	6400.48	2937.05	0.459529	-1.12177	3.09e-07	5.42e-06
79673	ZNF329	zinc finger protein 329	380.105	521.008	239.202	0.459492	-1.12189	2.9e-12	1.1e-10
7539	ZFP37	ZFP37 zinc finger protein	127.44	174.876	80.0048	0.459402	-1.12217	4.34e-05	0.000468943
59277	NTN4	netrin 4	1102.49	1512.04	692.931	0.458828	-1.12398	3.05e-07	5.37e-06
8317	CDC7	cell division cycle 7	1445.64	1982.48	908.795	0.458739	-1.12425	8.92e-13	3.64e-11
9860	LRIG2	leucine rich repeats and immunoglobulin like domains 2	382.641	525.156	240.126	0.457924	-1.12682	7.5e-09	1.78e-07
147011	PROCA1	protein interacting with cyclin A1	24.4642	33.7431	15.1853	0.456945	-1.12991	0.00122278	0.00837474
83856	FSD1L	fibronectin type III and SPRY domain containing 1 like	488.574	671.659	305.489	0.455874	-1.13329	8.16e-06	0.000105711
79605	PGBD5	piggyBac transposable element derived 5	247.503	340.231	154.775	0.455633	-1.13406	3.75e-07	6.45e-06
11146	GLMN	glomulin, FKBP associated protein	666.749	916.663	416.836	0.454851	-1.13653	4.59e-11	1.46e-09
151009	LINC01106	long intergenic non-protein coding RNA 1106	41.0432	56.4195	25.6669	0.454384	-1.13802	2.15e-05	0.000251479
2959	GTF2B	general transcription factor IIB	976.086	1342.79	609.378	0.454098	-1.13893	1.39e-13	6.18e-12
148103	ZNF599	zinc finger protein 599	67.9401	93.2966	42.5836	0.453788	-1.13991	3.99e-05	0.00043461
9422	ZNF264	zinc finger protein 264	520.234	716.187	324.282	0.453303	-1.14145	4.83e-11	1.53e-09
374868	ATP9B	ATPase phospholipid transporting 9B (putative)	371.929	512.426	231.432	0.452249	-1.14481	5.62e-11	1.78e-09
284370	ZNF615	zinc finger protein 615	127.744	175.897	79.5914	0.452221	-1.1449	1.44e-08	3.27e-07
100505881	MAGI2-AS3	MAGI2 antisense RNA 3	1619.34	2231.59	1007.08	0.452181	-1.14503	9.21e-10	2.48e-08
283932	FBXL19-AS1	FBXL19 antisense RNA 1 (head to head)	48.384	66.7002	30.0678	0.4516	-1.14688	5.34e-06	7.19e-05
94059	LENG9	leukocyte receptor cluster member 9	41.84	57.5626	26.1174	0.451266	-1.14795	1.16e-05	0.000144341
100129534	LOC100129534	small nuclear ribonucleoprotein polypeptide N pseudogene	32.4747	44.6911	20.2582	0.45126	-1.14797	9.4e-06	0.000119387
1028	CDKN1C	cyclin dependent kinase inhibitor 1C	309.62	426.814	192.427	0.451016	-1.14875	1.87e-10	5.58e-09
84159	ARID5B	AT-rich interaction domain 5B	431.443	595.225	267.662	0.450004	-1.15199	5.87e-07	9.76e-06
649446	DLGAP1-AS1	DLGAP1 antisense RNA 1	411.766	568.176	255.356	0.449875	-1.1524	1.09e-12	4.42e-11
26009	ZZZ3	zinc finger ZZ-type containing 3	3080.55	4251.67	1909.44	0.449656	-1.15311	1.02e-10	3.13e-09
84552	PARD6G	par-6 family cell polarity regulator gamma	69.9281	96.5404	43.3158	0.449571	-1.15338	2.14e-07	3.9e-06
84953	MICALCL	MICAL C-terminal like	40.0916	55.5015	24.6818	0.449507	-1.15358	8.18e-06	0.000105789
4833	NME4	NME/NM23 nucleoside diphosphate kinase 4	14.687	20.3101	9.06401	0.449202	-1.15456	0.00120407	0.00828115
100506007	RTCA-AS1	RTCA antisense RNA 1	15.9695	22.1912	9.74782	0.449163	-1.15469	0.00120758	0.00829755
100131691	MZF1-AS1	MZF1 antisense RNA 1	112.632	155.575	69.6884	0.448839	-1.15573	1.1e-07	2.12e-06
79838	TMC5	transmembrane channel like 5	19.3825	26.8916	11.8733	0.44828	-1.15753	0.000893292	0.00646918
344405	PRORSD1P	prolyl-tRNA synthetase associated domain containing 1, pseudogene	58.1812	80.3713	35.991	0.447688	-1.15943	0.00013624	0.00129161
5586	PKN2	protein kinase N2	4304.74	5950.63	2658.85	0.447442	-1.16023	1e-06	1.58e-05
100507291	LOC100507291	uncharacterized LOC100507291	49.9792	69.0105	30.948	0.447319	-1.16062	0.000787916	0.00580528
6272	SORT1	sortilin 1	2515.96	3477.96	1553.96	0.447215	-1.16096	1.01e-11	3.54e-10
9122	SLC16A4	solute carrier family 16 member 4	83.1843	115.209	51.16	0.44629	-1.16395	0.000313711	0.00266015
57573	ZNF471	zinc finger protein 471	600.248	830.583	369.913	0.446218	-1.16418	3.15e-06	4.5e-05
120939	TMEM52B	transmembrane protein 52B	55.9543	77.33	34.5786	0.446165	-1.16435	3.15e-07	5.51e-06
58155	PTBP2	polypyrimidine tract binding protein 2	740.802	1025.5	456.108	0.444857	-1.16859	7.69e-12	2.75e-10
55803	ADAP2	ArfGAP with dual PH domains 2	20.0806	27.8478	12.3134	0.444729	-1.169	0.000123487	0.00119368
2027	ENO3	enolase 3	420.605	582.414	258.797	0.444535	-1.16963	1.27e-09	3.38e-08
84660	CCDC62	coiled-coil domain containing 62	15.8084	22.0244	9.59239	0.444399	-1.17007	0.000420151	0.00342956
84852	ATP1A1-AS1	ATP1A1 antisense RNA 1	72.1938	99.9791	44.4085	0.444149	-1.17089	1.76e-06	2.67e-05
6271	S100A1	S100 calcium binding protein A1	565.207	783.368	347.045	0.443502	-1.17299	3.75e-13	1.6e-11
5329	PLAUR	plasminogen activator, urokinase receptor	2549.22	3533.8	1564.64	0.442886	-1.17499	1.34e-11	4.62e-10
57684	ZBTB26	zinc finger and BTB domain containing 26	243.526	338.12	148.931	0.442016	-1.17783	0.000906712	0.00655957
81571	MIR600HG	MIR600 host gene	309.001	428.991	189.01	0.441372	-1.17993	6.63e-12	2.41e-10
5906	RAP1A	RAP1A, member of RAS oncogene family	3331.98	4626.54	2037.41	0.440786	-1.18185	1.44e-15	7.54e-14
342945	ZSCAN22	zinc finger and SCAN domain containing 22	183.413	255.064	111.762	0.440375	-1.1832	1.29e-10	3.9e-09
4343	MOV10	Mov10 RISC complex RNA helicase	2619.36	3637.98	1600.75	0.440211	-1.18373	1.91e-12	7.45e-11
1004	CDH6	cadherin 6	179.474	249.901	109.047	0.439398	-1.1864	0.000175349	0.00160308
387895	LINC00944	long intergenic non-protein coding RNA 944	83.2068	115.501	50.9121	0.438895	-1.18805	3.78e-08	7.95e-07
1130	LYST	lysosomal trafficking regulator	668.482	929.699	407.265	0.438849	-1.1882	3.26e-05	0.000364295
8556	CDC14A	cell division cycle 14A	258.411	359.493	157.329	0.438644	-1.18888	1.19e-07	2.28e-06
22949	PTGR1	prostaglandin reductase 1	1152.01	1601.7	702.316	0.438574	-1.18911	8.44e-14	3.83e-12
166379	BBS12	Bardet-Biedl syndrome 12	155.282	216.159	94.4041	0.438515	-1.1893	1.18e-06	1.85e-05
57379	AICDA	activation induced cytidine deaminase	21.1018	29.3086	12.895	0.438257	-1.19015	0.000238699	0.00210165
84144	SYDE2	synapse defective Rho GTPase homolog 2	260.693	362.764	158.622	0.438077	-1.19074	0.000695677	0.00524865
10768	AHCYL1	adenosylhomocysteinase like 1	10103.8	14066.9	6140.64	0.436892	-1.19465	6.64e-13	2.77e-11
80127	BBOF1	basal body orientation factor 1	147.942	206.083	89.8013	0.436877	-1.1947	3.05e-06	4.38e-05
643650	LINC00842	long intergenic non-protein coding RNA 842	325.907	453.838	197.977	0.436744	-1.19514	1.63e-12	6.46e-11
54874	FNBP1L	formin binding protein 1 like	2374.21	3308.04	1440.37	0.436001	-1.1976	1.33e-08	3.02e-07
57126	CD177	CD177 molecule	68.1436	94.9724	41.3148	0.43591	-1.1979	1.56e-07	2.93e-06
154	ADRB2	adrenoceptor beta 2	35.2474	49.1525	21.3423	0.435707	-1.19857	2.11e-06	3.15e-05
8031	NCOA4	nuclear receptor coactivator 4	12163.6	16969.6	7357.57	0.43401	-1.2042	1.04e-11	3.66e-10
2335	FN1	fibronectin 1	33271	46425.4	20116.7	0.433843	-1.20476	5.83e-11	1.84e-09
388569	ZNF324B	zinc finger protein 324B	87.1615	121.8	52.5226	0.433701	-1.20523	1.77e-07	3.3e-06
93082	NEURL3	neuralized E3 ubiquitin protein ligase 3	76.9306	107.182	46.6796	0.433644	-1.20542	5.05e-08	1.05e-06
9052	GPRC5A	G protein-coupled receptor class C group 5 member A	430.586	601.042	260.129	0.433086	-1.20728	7.47e-07	1.21e-05
91624	NEXN	nexilin F-actin binding protein	1004.18	1402.23	606.126	0.43232	-1.20983	8.73e-05	0.000873579
8609	KLF7	Kruppel like factor 7	456.404	638.117	274.691	0.431206	-1.21355	1.25e-11	4.34e-10
104355135	LINC00431	long intergenic non-protein coding RNA 431	21.4782	30.1837	12.7728	0.43107	-1.21401	0.000261517	0.00227232
1952	CELSR2	cadherin EGF LAG seven-pass G-type receptor 2	3136.16	4385.96	1886.37	0.430606	-1.21556	1.83e-12	7.17e-11
10156	RASA4	RAS p21 protein activator 4	114.444	160.022	68.8667	0.430371	-1.21635	0.000132834	0.00126582
135228	CD109	CD109 molecule	1497.06	2094.83	899.297	0.430148	-1.21709	0.000161904	0.00150028
57194	ATP10A	ATPase phospholipid transporting 10A (putative)	282.961	395.768	170.154	0.430076	-1.21734	5.38e-12	1.97e-10
83449	PMFBP1	polyamine modulated factor 1 binding protein 1	29.5149	41.4451	17.5846	0.429655	-1.21875	2.42e-05	0.000279901
7477	WNT7B	Wnt family member 7B	846.602	1184.72	508.485	0.429353	-1.21976	1.23e-07	2.35e-06
7554	ZNF8	zinc finger protein 8	177.085	248.041	106.13	0.42844	-1.22284	1.45e-09	3.8e-08
3242	HPD	4-hydroxyphenylpyruvate dioxygenase	21.5241	30.2258	12.8225	0.42827	-1.22341	0.00121363	0.00832364
257019	FRMD3	FERM domain containing 3	61.0212	85.6536	36.3888	0.428247	-1.22349	3.95e-07	6.76e-06
3400	ID4	inhibitor of DNA binding 4, HLH protein	75.1511	105.154	45.1481	0.427874	-1.22474	1.65e-09	4.29e-08
256051	ZNF549	zinc finger protein 549	307.298	430.99	183.606	0.427352	-1.2265	9.42e-13	3.83e-11
338761	C1QL4	complement C1q like 4	37.9152	53.1891	22.6413	0.427244	-1.22687	0.000481481	0.00384872
57577	CCDC191	coiled-coil domain containing 191	193.752	271.719	115.784	0.427103	-1.22734	5.42e-09	1.31e-07
140706	CCM2L	CCM2 like scaffolding protein	777.728	1090.71	464.743	0.426347	-1.2299	2.51e-12	9.63e-11
1734	DIO2	deiodinase, iodothyronine type II	32.9668	46.3828	19.5508	0.42615	-1.23057	0.000129013	0.00123819
647310	TEX22	testis expressed 22	18.2515	25.7864	10.7166	0.42583	-1.23165	7.11e-05	0.000726374
374986	MIGA1	mitoguardin 1	1621.86	2276.17	967.547	0.425748	-1.23193	6.42e-07	1.06e-05
58491	ZNF71	zinc finger protein 71	306.104	429.446	182.762	0.425368	-1.23322	2.39e-09	6.05e-08
5825	ABCD3	ATP binding cassette subfamily D member 3	3910.77	5489.2	2332.34	0.425346	-1.23329	1.95e-12	7.61e-11
100505702	LINC01094	long intergenic non-protein coding RNA 1094	22.7783	31.9551	13.6014	0.425262	-1.23358	1.46e-05	0.000178588
22927	HABP4	hyaluronan binding protein 4	2455.22	3446.6	1463.83	0.425031	-1.23436	2.92e-16	1.64e-14
5021	OXTR	oxytocin receptor	150.169	210.972	89.3667	0.425014	-1.23442	2.33e-07	4.23e-06
222166	MTURN	maturin, neural progenitor differentiation regulator homolog	213.988	300.738	127.238	0.424629	-1.23572	3e-10	8.59e-09
101929736	LINC01372	long intergenic non-protein coding RNA 1372	16.5013	23.1743	9.8283	0.424365	-1.23662	0.000190948	0.00172507
127255	LRRIQ3	leucine rich repeats and IQ motif containing 3	91.8555	128.834	54.8771	0.424122	-1.23745	2.17e-09	5.56e-08
387640	SKIDA1	SKI/DACH domain containing 1	123.974	174.478	73.4694	0.424067	-1.23764	3.81e-09	9.3e-08
80781	COL18A1	collagen type XVIII alpha 1 chain	7263.48	10204.3	4322.68	0.423906	-1.23818	9.24e-16	4.93e-14
6884	TAF13	TATA-box binding protein associated factor 13	731.067	1027.3	434.836	0.423814	-1.2385	2.87e-09	7.14e-08
22823	MTF2	metal response element binding transcription factor 2	2582.57	3629.51	1535.62	0.423461	-1.2397	9.01e-16	4.84e-14
51157	ZNF580	zinc finger protein 580	304.576	428.01	181.142	0.422821	-1.24188	3.86e-11	1.25e-09
26149	ZNF658	zinc finger protein 658	18.6281	26.3462	10.9101	0.422707	-1.24227	0.000672982	0.00510347
54825	CDHR2	cadherin related family member 2	18.1	25.6135	10.5866	0.421562	-1.24618	4.78e-05	0.000510063
9050	PSTPIP2	proline-serine-threonine phosphatase interacting protein 2	60.3348	84.8407	35.8289	0.421134	-1.24765	2.43e-07	4.38e-06
6814	STXBP3	syntaxin binding protein 3	2845.62	4006.25	1684.99	0.421102	-1.24776	6.76e-13	2.81e-11
84501	SPIRE2	spire type actin nucleation factor 2	175.285	246.568	104.001	0.42091	-1.24842	2e-11	6.74e-10
7693	ZNF134	zinc finger protein 134	390.828	550.691	230.965	0.420134	-1.25108	7.59e-10	2.07e-08
140766	ADAMTS14	ADAM metallopeptidase with thrombospondin type 1 motif 14	64.7822	91.49	38.0744	0.419723	-1.25249	1.33e-06	2.06e-05
2736	GLI2	GLI family zinc finger 2	202.664	285.867	119.46	0.419151	-1.25446	8.48e-12	3.01e-10
577	ADGRB3	adhesion G protein-coupled receptor B3	118.062	166.646	69.479	0.41716	-1.26133	9.58e-06	0.000121092
644242	LINC00622	long intergenic non-protein coding RNA 622	30.6377	43.2168	18.0587	0.417054	-1.2617	1.32e-05	0.000163122
492303	GEMIN8P4	gem nuclear organelle associated protein 8 pseudogene 4	49.4515	69.7065	29.1965	0.416995	-1.2619	3.04e-07	5.37e-06
125919	ZNF543	zinc finger protein 543	127.505	179.967	75.0426	0.416839	-1.26244	5.44e-10	1.5e-08
79871	RPAP2	RNA polymerase II associated protein 2	730.006	1030.71	429.3	0.416723	-1.26284	4.35e-16	2.41e-14
147710	IGSF23	immunoglobulin superfamily member 23	13.813	19.5486	8.07743	0.416328	-1.26421	0.00034048	0.00285601
10172	ZNF256	zinc finger protein 256	136.455	192.706	80.2035	0.416011	-1.26531	2.67e-10	7.77e-09
55170	PRMT6	protein arginine methyltransferase 6	670.05	946.696	393.403	0.415899	-1.26569	9.25e-09	2.16e-07
101928694	LIPC-AS1	LIPC antisense RNA 1	15.4971	21.9915	9.00256	0.415828	-1.26594	0.000293135	0.00251161
116224	FAM122A	family with sequence similarity 122A	278.085	392.961	163.21	0.415804	-1.26602	1.8e-13	7.89e-12
50636	ANO7	anoctamin 7	15.0555	21.3487	8.76226	0.41561	-1.2667	0.000293887	0.00251629
399726	CASC10	cancer susceptibility candidate 10	311.203	440.264	182.142	0.415534	-1.26696	1.3e-10	3.93e-09
728643	HNRNPA1P33	heterogeneous nuclear ribonucleoprotein A1 pseudogene 33	362.818	512.86	212.777	0.414905	-1.26915	0.001197	0.00825044
147694	ZNF548	zinc finger protein 548	261.857	370.438	153.276	0.414302	-1.27125	1.23e-13	5.55e-12
280	AMY2B	amylase, alpha 2B (pancreatic)	95.6228	135.536	55.7095	0.413905	-1.27263	3.19e-10	9.06e-09
51704	GPRC5B	G protein-coupled receptor class C group 5 member B	422.173	597.344	247.001	0.413406	-1.27437	2.35e-12	9.03e-11
54704	PDP1	pyruvate dehyrogenase phosphatase catalytic subunit 1	2473.62	3502.54	1444.71	0.41318	-1.27516	1.66e-07	3.09e-06
389792	IER5L	immediate early response 5 like	836.477	1184.37	488.58	0.412853	-1.2763	1.32e-15	6.93e-14
127253	TYW3	tRNA-yW synthesizing protein 3 homolog	1517.04	2150.86	883.226	0.410938	-1.28301	1.16e-16	6.72e-15
790952	ESRG	embryonic stem cell related (non-protein coding)	528.189	749.187	307.19	0.410662	-1.28398	7.38e-08	1.48e-06
7627	ZNF75A	zinc finger protein 75a	215.728	306.178	125.278	0.409936	-1.28653	1.4e-10	4.25e-09
90233	ZNF551	zinc finger protein 551	247.298	351.073	143.524	0.409704	-1.28735	3.85e-11	1.24e-09
284309	ZNF776	zinc finger protein 776	522.482	741.745	303.218	0.409535	-1.28794	1.01e-08	2.36e-07
113220	KIF12	kinesin family member 12	382.834	543.358	222.31	0.409237	-1.28899	1.59e-10	4.77e-09
29899	GPSM2	G-protein signaling modulator 2	2241	3184.14	1297.85	0.407969	-1.29347	2.27e-12	8.77e-11
7503	XIST	X inactive specific transcript (non-protein coding)	20.8554	29.7152	11.9955	0.406823	-1.29753	0.000109305	0.00106705
100527978	TMEM56-RWDD3	TMEM56-RWDD3 readthrough	34.2089	48.8447	19.5732	0.406787	-1.29765	0.000378221	0.00312646
1740	DLG2	discs large MAGUK scaffold protein 2	41.3983	58.8749	23.9217	0.406495	-1.29869	2.47e-05	0.000285423
23443	SLC35A3	solute carrier family 35 member A3	1944.1	2765.8	1122.39	0.406403	-1.29902	9.41e-07	1.49e-05
100130705	LOC100130705	uncharacterized LOC100130705	35.2836	50.1541	20.413	0.404197	-1.30687	5.89e-06	7.86e-05
1620	BRINP1	BMP/retinoic acid inducible neural specific 1	1189.98	1695.09	684.868	0.404112	-1.30717	1.02e-15	5.4e-14
64288	ZSCAN31	zinc finger and SCAN domain containing 31	83.3311	118.926	47.7365	0.403265	-1.3102	3.87e-06	5.39e-05
100293516	ZNF587B	zinc finger protein 587B	361.397	515.167	207.626	0.402739	-1.31208	1.33e-09	3.51e-08
8790	FPGT	fucose-1-phosphate guanylyltransferase	495.801	707.367	284.235	0.402452	-1.31311	4.35e-14	2.04e-12
101927780	LOC101927780	uncharacterized LOC101927780	33.0419	47.3096	18.7742	0.401389	-1.31693	1.75e-05	0.000211286
56900	TMEM167B	transmembrane protein 167B	2378.17	3396.07	1360.27	0.401053	-1.31813	1.27e-09	3.38e-08
126868	MAB21L3	mab-21 like 3	997.331	1426.14	568.523	0.399213	-1.32477	4.11e-09	9.98e-08
84146	ZNF644	zinc finger protein 644	2351.53	3366.76	1336.31	0.397435	-1.33121	1.98e-12	7.69e-11
64645	MFSD14A	major facilitator superfamily domain containing 14A	3140.62	4496.6	1784.64	0.397386	-1.33139	3.96e-11	1.27e-09
10158	PDZK1IP1	PDZK1 interacting protein 1	2444.92	3500.8	1389.05	0.397046	-1.33262	7.46e-12	2.68e-10
165082	ADGRF3	adhesion G protein-coupled receptor F3	9.15793	13.2301	5.08575	0.396222	-1.33562	0.00149602	0.00994653
84230	LRRC8C	leucine rich repeat containing 8 family member C	790.684	1133.32	448.051	0.396141	-1.33591	5.3e-16	2.89e-14
1435	CSF1	colony stimulating factor 1	1762.98	2525.94	1000.02	0.396097	-1.33607	1.66e-17	1.03e-15
147947	ZNF542P	zinc finger protein 542, pseudogene	144.337	206.927	81.7466	0.39568	-1.33759	2.42e-07	4.36e-06
128102	HSD3BP4	hydroxy-delta-5-steroid dehydrogenase, 3 beta, pseudogene 4	28.5694	41.0843	16.0544	0.393452	-1.34574	0.000294021	0.00251629
26804	SNORD45B	small nucleolar RNA, C/D box 45B	42.1731	60.4447	23.9015	0.393322	-1.34622	1.33e-06	2.06e-05
101928100	LOC101928100	uncharacterized LOC101928100	24.751	35.4824	14.0197	0.39322	-1.34659	0.000628005	0.00479934
6484	ST3GAL4	ST3 beta-galactoside alpha-2,3-sialyltransferase 4	491.161	705.337	276.984	0.39286	-1.34791	3e-13	1.3e-11
56917	MEIS3	Meis homeobox 3	68.6086	98.5681	38.6492	0.392465	-1.34937	2.69e-07	4.8e-06
401237	CASC15	cancer susceptibility candidate 15 (non-protein coding)	22.1593	31.9281	12.3906	0.392161	-1.35048	0.000202331	0.00180696
730051	ZNF814	zinc finger protein 814	530.982	763.759	298.205	0.390702	-1.35586	4.71e-16	2.6e-14
162993	ZNF846	zinc finger protein 846	50.26	72.3517	28.1684	0.389619	-1.35986	1.94e-05	0.000230337
101928063	LOC101928063	uncharacterized LOC101928063	10.7405	15.6341	5.84685	0.389569	-1.36005	0.000606889	0.00466449
128338	DRAM2	DNA damage regulated autophagy modulator 2	2817.69	4057.04	1578.35	0.389333	-1.36092	2.75e-18	1.77e-16
3486	IGFBP3	insulin like growth factor binding protein 3	14805.8	21321.8	8289.85	0.389084	-1.36185	3.24e-19	2.22e-17
1266	CNN3	calponin 3	15122	21797.4	8446.52	0.387873	-1.36634	1.36e-20	1.03e-18
79143	MBOAT7	membrane bound O-acyltransferase domain containing 7	4040.56	5824.05	2257.08	0.387777	-1.3667	1.56e-18	1.01e-16
259	AMBP	alpha-1-microglobulin/bikunin precursor	36.1158	52.0612	20.1705	0.387323	-1.36839	2.03e-07	3.72e-06
386758	ZNF582-AS1	ZNF582 antisense RNA 1 (head to head)	19.7663	28.5046	11.0279	0.387262	-1.36862	5.67e-05	0.000592869
10794	ZNF460	zinc finger protein 460	120.535	174.098	66.9717	0.386974	-1.36969	0.000180366	0.00164353
100289473	LOC100289473	cytoskeleton associated protein 2-like pseudogene	13.3433	19.2649	7.42172	0.385824	-1.37399	0.000782706	0.00578419
63917	GALNT11	polypeptide N-acetylgalactosaminyltransferase 11	447.787	647.314	248.26	0.384416	-1.37926	1.87e-16	1.08e-14
5727	PTCH1	patched 1	268.404	388.004	148.803	0.384334	-1.37957	6.53e-08	1.32e-06
8120	AP3B2	adaptor related protein complex 3 beta 2 subunit	17.9112	26.0876	9.73483	0.383888	-1.38124	0.00018119	0.00164895
100379224	LOC100379224	uncharacterized LOC100379224	19.4186	28.0485	10.7886	0.381741	-1.38933	1.79e-05	0.0002148
10520	ZNF211	zinc finger protein 211	267.041	386.992	147.091	0.380449	-1.39422	9.92e-17	5.79e-15
717	C2	complement C2	15.2888	22.142	8.43552	0.38042	-1.39433	0.00134851	0.00909262
222537	HS3ST5	heparan sulfate-glucosamine 3-sulfotransferase 5	18.255	26.5292	9.98088	0.379911	-1.39627	0.000202335	0.00180696
55917	CTTNBP2NL	CTTNBP2 N-terminal like	1633.98	2369.87	898.083	0.379467	-1.39796	3.75e-11	1.22e-09
101929302	RFX3-AS1	RFX3 antisense RNA 1	16.4435	24.0752	8.81187	0.378682	-1.40094	0.000602152	0.00463532
54680	ZNHIT6	zinc finger HIT-type containing 6	3303.27	4799.81	1806.73	0.376661	-1.40866	3.48e-21	2.84e-19
3490	IGFBP7	insulin like growth factor binding protein 7	2993.78	4351.85	1635.72	0.376287	-1.4101	4.3e-16	2.4e-14
162466	PHOSPHO1	phosphoethanolamine/phosphocholine phosphatase	69.6407	101.291	37.9904	0.375499	-1.41312	8.36e-09	1.97e-07
7773	ZNF230	zinc finger protein 230	207.47	301.802	113.138	0.375452	-1.4133	7.29e-16	3.96e-14
343099	CCDC18	coiled-coil domain containing 18	1620.02	2363.99	876.046	0.370787	-1.43134	4.62e-17	2.78e-15
84914	ZNF587	zinc finger protein 587	1752.18	2557.63	946.729	0.370664	-1.43182	2.24e-09	5.7e-08
286122	C8orf31	chromosome 8 open reading frame 31	138.231	201.805	74.6561	0.370355	-1.43302	4.77e-14	2.22e-12
4856	NOV	nephroblastoma overexpressed	71.3017	104.589	38.0148	0.369765	-1.43532	1.51e-09	3.94e-08
55779	CFAP44	cilia and flagella associated protein 44	144.166	210.582	77.7506	0.36945	-1.43655	4.49e-14	2.1e-12
23321	TRIM2	tripartite motif containing 2	126.37	184.768	67.9731	0.368859	-1.43886	8.51e-06	0.00010952
158135	TTLL11	tubulin tyrosine ligase like 11	48.977	71.6432	26.3108	0.368485	-1.44032	2.2e-09	5.61e-08
257	ALX3	ALX homeobox 3	100.966	147.526	54.4053	0.367517	-1.44412	4.33e-12	1.61e-10
23474	ETHE1	ETHE1, persulfide dioxygenase	1596.56	2336.09	857.027	0.367148	-1.44556	8.95e-21	6.92e-19
729013	ZBED5-AS1	ZBED5 antisense RNA 1	89.5205	130.78	48.2615	0.36702	-1.44607	1.25e-08	2.85e-07
26052	DNM3	dynamin 3	31.8051	46.7232	16.8871	0.36674	-1.44717	0.000501205	0.00396776
101410535	LAMTOR5-AS1	LAMTOR5 antisense RNA 1	12.4749	18.2671	6.68277	0.366445	-1.44833	0.000243821	0.00213995
4327	MMP19	matrix metallopeptidase 19	10.924	15.8528	5.99512	0.366369	-1.44863	0.000829521	0.00606346
7482	WNT2B	Wnt family member 2B	72.0707	105.613	38.5285	0.366242	-1.44913	2.08e-06	3.1e-05
5174	PDZK1	PDZ domain containing 1	235.302	344.667	125.937	0.365548	-1.45187	7.21e-12	2.59e-10
11259	FILIP1L	filamin A interacting protein 1 like	301.233	441.333	161.132	0.365471	-1.45217	8.96e-11	2.78e-09
100128252	ZNF667-AS1	ZNF667 antisense RNA 1 (head to head)	704.362	1032.22	376.5	0.364673	-1.45532	4.34e-14	2.04e-12
100499484	LOC100499484	SUGT1-1300002K09Rik pseudogene	19.9779	29.4862	10.4697	0.364023	-1.4579	3.52e-06	4.95e-05
201294	UNC13D	unc-13 homolog D	214.462	315.041	113.883	0.36215	-1.46534	1.55e-12	6.17e-11
9314	KLF4	Kruppel like factor 4	285.07	418.99	151.151	0.361321	-1.46865	8.53e-14	3.85e-12
256435	ST6GALNAC3	ST6 N-acetylgalactosaminide alpha-2,6-sialyltransferase 3	45.0325	66.3739	23.6911	0.359819	-1.47466	2.21e-08	4.82e-07
2300	FOXL1	forkhead box L1	231.781	341.408	122.154	0.358524	-1.47986	2.7e-14	1.29e-12
2735	GLI1	GLI family zinc finger 1	11.3219	16.6241	6.01978	0.358088	-1.48162	0.000369799	0.00306369
1902	LPAR1	lysophosphatidic acid receptor 1	308.561	454.619	162.504	0.358004	-1.48195	2.14e-10	6.36e-09
4254	KITLG	KIT ligand	1443.62	2127.82	759.417	0.357675	-1.48328	4.71e-08	9.76e-07
147463	ANKRD29	ankyrin repeat domain 29	88.8267	131.313	46.3399	0.355887	-1.49051	9.93e-11	3.08e-09
728113	ANXA8L1	annexin A8-like 1	21.7233	32.051	11.3956	0.355862	-1.49061	9e-07	1.43e-05
51611	DPH5	diphthamide biosynthesis 5	1450.48	2139.78	761.181	0.355748	-1.49107	8.03e-16	4.33e-14
100131564	CCDC18-AS1	CCDC18 antisense RNA 1	523.718	773.348	274.088	0.354623	-1.49564	2.38e-09	6.03e-08
162972	ZNF550	zinc finger protein 550	542.956	801.995	283.918	0.354567	-1.49587	1.96e-08	4.32e-07
1429	CRYZ	crystallin zeta	7491.53	11065.8	3917.29	0.354367	-1.49668	2.52e-19	1.76e-17
11080	DNAJB4	DnaJ heat shock protein family (Hsp40) member B4	1375.67	2032.82	718.525	0.353925	-1.49848	6.97e-12	2.51e-10
80326	WNT10A	Wnt family member 10A	13.4415	19.8205	7.0624	0.35364	-1.49965	0.000419621	0.00342841
6582	SLC22A2	solute carrier family 22 member 2	16.9181	25.023	8.81323	0.353208	-1.50141	1.71e-05	0.00020653
29943	PADI1	peptidyl arginine deiminase 1	115.715	171.293	60.1366	0.352522	-1.50421	1.43e-07	2.72e-06
388567	ZNF749	zinc finger protein 749	204.729	303.262	106.196	0.352185	-1.50559	4.21e-08	8.8e-07
23032	USP33	ubiquitin specific peptidase 33	3453.26	5114.77	1791.75	0.350796	-1.5113	6.32e-14	2.88e-12
6659	SOX4	SRY-box 4	1766.53	2617.33	915.735	0.350219	-1.51367	4.67e-17	2.79e-15
7813	EVI5	ecotropic viral integration site 5	1231.46	1824.99	637.933	0.349909	-1.51495	1.16e-17	7.25e-16
5794	PTPRH	protein tyrosine phosphatase, receptor type H	50.8101	75.327	26.2932	0.347122	-1.52649	1.02e-06	1.61e-05
314	AOC2	amine oxidase, copper containing 2	55.4799	82.3791	28.5807	0.347072	-1.52669	2.74e-08	5.89e-07
1629	DBT	dihydrolipoamide branched chain transacylase E2	1922.38	2857.95	986.811	0.345888	-1.53162	2.43e-10	7.08e-09
388650	FAM69A	family with sequence similarity 69 member A	831.559	1235.89	427.231	0.345836	-1.53184	9.98e-22	8.38e-20
390980	ZNF805	zinc finger protein 805	559.68	832.491	286.869	0.344651	-1.53679	6.82e-19	4.56e-17
25950	RWDD3	RWD domain containing 3	566.928	843.65	290.205	0.344011	-1.53947	6.18e-18	3.87e-16
352909	DNAAF3	dynein axonemal assembly factor 3	26.5632	39.5031	13.6232	0.343729	-1.54066	1.87e-07	3.46e-06
8638	OASL	2'-5'-oligoadenylate synthetase like	12.7468	18.9827	6.51085	0.34298	-1.5438	0.000132977	0.00126636
56099	PCDHGB7	protocadherin gamma subfamily B, 7	23.7303	35.5089	11.9518	0.340788	-1.55305	0.000805795	0.00591637
7980	TFPI2	tissue factor pathway inhibitor 2	1051.69	1570.45	532.927	0.339374	-1.55905	1.55e-12	6.17e-11
7846	TUBA1A	tubulin alpha 1a	303.361	453.593	153.128	0.338482	-1.56285	3.82e-13	1.62e-11
101928545	SEPT7-AS1	SEPT7 antisense RNA 1 (head to head)	7.26487	11.0337	3.496	0.337036	-1.56902	0.000866611	0.00630961
200373	CFAP221	cilia and flagella associated protein 221	35.1989	52.8351	17.5628	0.336929	-1.56949	3.26e-08	6.92e-07
117583	PARD3B	par-3 family cell polarity regulator beta	261.908	392.498	131.318	0.335635	-1.57504	2.54e-07	4.54e-06
93611	FBXO44	F-box protein 44	43.7479	65.5463	21.9495	0.335051	-1.57755	7.38e-11	2.31e-09
84070	FAM186B	family with sequence similarity 186 member B	10.707	16.1453	5.26873	0.334642	-1.57931	0.000255739	0.00222998
9590	AKAP12	A-kinase anchoring protein 12	5054.52	7586.09	2522.94	0.332795	-1.58729	3.37e-17	2.04e-15
100505741	SPATA1	spermatogenesis associated 1	11.9611	18.0905	5.83169	0.330977	-1.5952	6.54e-05	0.000673474
4330	MN1	MN1 proto-oncogene, transcriptional regulator	16.4766	24.8163	8.13696	0.330941	-1.59535	0.000125635	0.0012097
84109	QRFPR	pyroglutamylated RFamide peptide receptor	40.1089	60.4704	19.7474	0.3309	-1.59553	6.27e-10	1.71e-08
100506737	LINC01589	long intergenic non-protein coding RNA 1589	32.8767	49.3467	16.4066	0.330821	-1.59588	2.08e-08	4.56e-07
162968	ZNF497	zinc finger protein 497	25.7752	38.7991	12.7513	0.329741	-1.60059	6.43e-09	1.53e-07
1806	DPYD	dihydropyrimidine dehydrogenase	1107.14	1666.05	548.235	0.329586	-1.60127	3.07e-13	1.32e-11
53841	CDHR5	cadherin related family member 5	21.7243	32.7586	10.6901	0.329564	-1.60137	0.00013725	0.00129869
63934	ZNF667	zinc finger protein 667	993.34	1495.41	491.272	0.328689	-1.6052	5.99e-23	5.53e-21
5567	PRKACB	protein kinase cAMP-activated catalytic subunit beta	1957.63	2949.52	965.742	0.327851	-1.60889	2.18e-16	1.25e-14
104355147	LINC00428	long intergenic non-protein coding RNA 428	12.0534	18.1878	5.91907	0.326908	-1.61304	0.000191908	0.00173163
347744	C6orf52	chromosome 6 open reading frame 52	10.5966	16.0216	5.17155	0.32558	-1.61891	5.18e-05	0.000548493
148867	SLC30A7	solute carrier family 30 member 7	2067.4	3121.02	1013.78	0.325159	-1.62078	5.98e-18	3.76e-16
619190	FDPSP2	farnesyl diphosphate synthase pseudogene 2	111.541	168.522	54.5603	0.324299	-1.6246	2.6e-17	1.59e-15
126017	ZNF813	zinc finger protein 813	366.681	554.363	178.998	0.323529	-1.62803	1.47e-11	5.07e-10
4851	NOTCH1	notch 1	2500.49	3783.71	1217.27	0.322088	-1.63447	1.54e-24	1.67e-22
388531	RGS9BP	regulator of G-protein signaling 9 binding protein	11.2735	17.1107	5.43625	0.320494	-1.64163	1.73e-05	0.00020906
257177	CFAP126	cilia and flagella associated protein 126	45.2359	68.6072	21.8646	0.320311	-1.64245	3.36e-06	4.76e-05
4747	NEFL	neurofilament, light polypeptide	1837.38	2786.13	888.616	0.319131	-1.64778	1.03e-19	7.38e-18
114987	WDR31	WD repeat domain 31	72.708	110.419	34.9967	0.318648	-1.64996	6.59e-07	1.08e-05
346606	MOGAT3	monoacylglycerol O-acyltransferase 3	7.06644	10.8373	3.29561	0.318114	-1.65239	0.000417956	0.00342142
388403	YPEL2	yippee like 2	76.8257	116.824	36.8273	0.31651	-1.65968	0.000351462	0.00293315
25791	NGEF	neuronal guanine nucleotide exchange factor	87.0805	132.517	41.644	0.315003	-1.66656	2.65e-09	6.63e-08
1999	ELF3	E74 like ETS transcription factor 3	564.427	858.611	270.243	0.314886	-1.6671	6.43e-23	5.9e-21
55753	OGDHL	oxoglutarate dehydrogenase-like	181.313	275.926	86.6996	0.314511	-1.66882	5.04e-14	2.34e-12
400761	FLJ27354	uncharacterized LOC400761	9.26063	14.17	4.35122	0.314438	-1.66915	0.000184546	0.00167337
130	ADH6	alcohol dehydrogenase 6 (class V)	13.4312	20.4634	6.39907	0.314416	-1.66925	9.36e-06	0.000118923
102606465	LOC102606465	uncharacterized LOC102606465	608.098	926.442	289.754	0.312453	-1.67829	4.95e-21	3.93e-19
56311	ANKRD7	ankyrin repeat domain 7	11.9261	18.2579	5.59424	0.31192	-1.68075	2.85e-05	0.000321786
147687	ZNF417	zinc finger protein 417	343.143	523.34	162.945	0.311818	-1.68122	1.39e-11	4.8e-10
155368	WBSCR27	Williams Beuren syndrome chromosome region 27	31.4532	48.1041	14.8023	0.311762	-1.68148	1.51e-10	4.55e-09
57689	LRRC4C	leucine rich repeat containing 4C	123.918	189.462	58.3732	0.309477	-1.6921	4.33e-12	1.61e-10
10561	IFI44	interferon induced protein 44	14.2052	21.7552	6.65521	0.309427	-1.69233	1.32e-05	0.000163012
60677	CELF6	CUGBP, Elav-like family member 6	16.3196	24.8585	7.78079	0.309299	-1.69292	2.6e-06	3.79e-05
9411	ARHGAP29	Rho GTPase activating protein 29	16581.1	25338.7	7823.62	0.309175	-1.69351	1.75e-11	5.99e-10
26782	SNORA66	small nucleolar RNA, H/ACA box 66	14.5939	22.4675	6.72041	0.308403	-1.69711	2.19e-06	3.26e-05
126014	OSCAR	osteoclast associated, immunoglobulin-like receptor	15.8989	24.3306	7.46733	0.306034	-1.70824	4.19e-05	0.000454415
147948	ZNF582	zinc finger protein 582	30.3993	46.4009	14.3977	0.305895	-1.70889	1.04e-08	2.4e-07
91319	DERL3	derlin 3	7.47458	11.5019	3.44729	0.304907	-1.71356	0.000418734	0.00342306
139422	MAGEB10	MAGE family member B10	9.23519	14.1204	4.34998	0.304358	-1.71616	0.000167389	0.00154392
26805	SNORD45A	small nucleolar RNA, C/D box 45A	19.38	29.874	8.88601	0.302203	-1.72641	0.000536469	0.00419747
11237	RNF24	ring finger protein 24	245.502	378.031	112.974	0.300391	-1.73509	1.04e-15	5.49e-14
126432	RINL	Ras and Rab interactor like	39.8037	61.128	18.4795	0.300376	-1.73516	3.21e-10	9.1e-09
64800	EFCAB6	EF-hand calcium binding domain 6	14.2268	22.1017	6.35185	0.298447	-1.74445	7.88e-05	0.000796473
55422	ZNF331	zinc finger protein 331	550.644	848.98	252.308	0.296924	-1.75184	3.49e-25	3.94e-23
130271	PLEKHH2	pleckstrin homology, MyTH4 and FERM domain containing H2	398.328	614.786	181.87	0.296707	-1.75289	1.31e-13	5.88e-12
9901	SRGAP3	SLIT-ROBO Rho GTPase activating protein 3	23.8966	36.7092	11.0841	0.296085	-1.75592	2.79e-06	4.05e-05
8468	FKBP6	FK506 binding protein 6	12.6024	19.3586	5.84629	0.295662	-1.75798	6.24e-06	8.25e-05
1301	COL11A1	collagen type XI alpha 1 chain	12.9971	20.2349	5.75916	0.292655	-1.77273	2.14e-06	3.19e-05
5801	PTPRR	protein tyrosine phosphatase, receptor type R	159.828	247.802	71.8541	0.290452	-1.78363	1.89e-13	8.27e-12
8842	PROM1	prominin 1	10.0341	15.5673	4.50098	0.290118	-1.78529	0.000113868	0.00110867
147949	ZNF583	zinc finger protein 583	453.346	703.136	203.555	0.28947	-1.78852	1.17e-25	1.35e-23
7185	TRAF1	TNF receptor associated factor 1	202.616	314.142	91.0904	0.289398	-1.78887	2.54e-09	6.41e-08
8228	PNPLA4	patatin like phospholipase domain containing 4	225.389	349.66	101.117	0.289239	-1.78966	2.09e-22	1.85e-20
126353	MISP	mitotic spindle positioning	97.3319	151.298	43.3661	0.288105	-1.79533	8.05e-10	2.18e-08
285335	SLC9C1	solute carrier family 9 member C1	16.49	25.5458	7.43412	0.286068	-1.80557	4.14e-06	5.73e-05
221711	SYCP2L	synaptonemal complex protein 2 like	70.2702	109.459	31.0819	0.284405	-1.81398	3.7e-10	1.04e-08
101928176	LINC01411	long intergenic non-protein coding RNA 1411	29.6069	46.3008	12.9131	0.282134	-1.82555	1.55e-07	2.91e-06
286204	CRB2	crumbs 2, cell polarity complex component	9.18553	14.4086	3.96243	0.279748	-1.8378	0.00028963	0.00248735
375616	KCP	kielin/chordin-like protein	69.5097	109.226	29.7931	0.278166	-1.84598	7.23e-11	2.27e-09
80036	TRPM3	transient receptor potential cation channel subfamily M member 3	10.1474	15.9396	4.35531	0.277906	-1.84733	3.36e-05	0.000373648
2948	GSTM4	glutathione S-transferase mu 4	1480.98	2320.61	641.352	0.276448	-1.85492	2.97e-23	2.83e-21
80072	HEXA-AS1	HEXA antisense RNA 1	5.25407	8.35676	2.15138	0.275587	-1.85942	0.000807758	0.00592196
5649	RELN	reelin	2310.51	3624.16	996.865	0.275574	-1.85949	2.62e-09	6.57e-08
79149	ZSCAN5A	zinc finger and SCAN domain containing 5A	267.123	419.299	114.948	0.274143	-1.867	1.22e-12	4.89e-11
127495	LRRC39	leucine rich repeat containing 39	54.2424	85.5336	22.9512	0.272959	-1.87324	3.19e-14	1.52e-12
79674	VEPH1	ventricular zone expressed PH domain containing 1	813.099	1279.52	346.674	0.271545	-1.88073	1.64e-13	7.23e-12
5737	PTGFR	prostaglandin F receptor	10.722	16.8072	4.63683	0.271005	-1.88361	0.000232386	0.00205116
219731	PROSER2-AS1	PROSER2 antisense RNA 1	49.6276	78.1796	21.0757	0.269489	-1.8917	2.95e-10	8.5e-09
286	ANK1	ankyrin 1	5.49827	8.658	2.33853	0.269362	-1.89238	0.000630094	0.00481281
3694	ITGB6	integrin subunit beta 6	480.733	757.999	203.467	0.26902	-1.89421	1.54e-22	1.4e-20
100130887	ATE1-AS1	ATE1 antisense RNA 1	5.29589	8.43882	2.15295	0.268812	-1.89533	0.000578529	0.00448148
100505715	LOC100505715	uncharacterized LOC100505715	33.5739	53.0139	14.1339	0.268455	-1.89725	1.02e-05	0.000128886
2185	PTK2B	protein tyrosine kinase 2 beta	332.4	524.258	140.542	0.268349	-1.89782	5.38e-26	6.52e-24
2303	FOXC2	forkhead box C2	17.9845	28.2752	7.69375	0.26826	-1.8983	7.74e-07	1.25e-05
80095	ZNF606	zinc finger protein 606	275.075	434.178	115.973	0.267975	-1.89983	2.95e-26	3.69e-24
1047	CLGN	calmegin	30.6096	48.5741	12.6451	0.267075	-1.90468	6.6e-12	2.4e-10
729970	LOC729970	hCG2028352-like	401.764	634.899	168.63	0.265957	-1.91074	1.11e-14	5.42e-13
136288	C7orf57	chromosome 7 open reading frame 57	20.2703	32.2141	8.32655	0.26521	-1.91479	5.34e-07	8.92e-06
54	ACP5	acid phosphatase 5, tartrate resistant	17.9366	28.4154	7.45784	0.264244	-1.92006	5.19e-05	0.000549234
1368	CPM	carboxypeptidase M	114.869	181.883	47.8547	0.26421	-1.92024	3.87e-13	1.63e-11
399972	ST3GAL4-AS1	ST3GAL4 antisense RNA 1 (head to head)	71.2679	113.199	29.3369	0.262149	-1.93154	4.8e-18	3.03e-16
93145	OLFM2	olfactomedin 2	16.2453	25.7233	6.7673	0.261042	-1.93765	1.1e-07	2.12e-06
255743	NPNT	nephronectin	6.19599	9.79858	2.5934	0.261018	-1.93778	0.000302252	0.0025748
57158	JPH2	junctophilin 2	337.147	535.422	138.871	0.259507	-1.94615	9.23e-16	4.93e-14
6579	SLCO1A2	solute carrier organic anion transporter family member 1A2	13.704	22.0044	5.40359	0.258503	-1.95175	4.53e-07	7.68e-06
80108	ZFP2	ZFP2 zinc finger protein	9.24327	14.7299	3.75662	0.257957	-1.9548	2.82e-05	0.000319842
11096	ADAMTS5	ADAM metallopeptidase with thrombospondin type 1 motif 5	344.398	549.352	139.445	0.254262	-1.97561	6.52e-17	3.85e-15
3055	HCK	HCK proto-oncogene, Src family tyrosine kinase	37.6216	59.8795	15.3637	0.254234	-1.97577	6.95e-08	1.4e-06
342908	ZNF404	zinc finger protein 404	105.984	168.959	43.0082	0.252849	-1.98365	2.58e-19	1.79e-17
375593	TRIM73	tripartite motif containing 73	53.5466	85.5866	21.5065	0.252618	-1.98497	3.7e-09	9.05e-08
313	AOAH	acyloxyacyl hydrolase	12.9071	20.6493	5.16491	0.252478	-1.98577	6.37e-07	1.05e-05
9536	PTGES	prostaglandin E synthase	14.4277	23.2799	5.5755	0.251884	-1.98917	2.25e-06	3.33e-05
5787	PTPRB	protein tyrosine phosphatase, receptor type B	81.9111	131.143	32.6792	0.250486	-1.9972	2.43e-20	1.83e-18
84913	ATOH8	atonal bHLH transcription factor 8	124.177	198.503	49.8508	0.250271	-1.99844	3.63e-20	2.65e-18
9982	FGFBP1	fibroblast growth factor binding protein 1	15.4244	24.8538	5.99504	0.248805	-2.00691	2.44e-08	5.29e-07
10763	NES	nestin	22.5713	36.2083	8.93421	0.248164	-2.01064	6.82e-07	1.11e-05
148534	TMEM56	transmembrane protein 56	5532.1	8877.13	2187.07	0.246728	-2.01901	5.16e-14	2.38e-12
163589	TDRD5	tudor domain containing 5	24.8103	39.9119	9.7086	0.245751	-2.02473	3.25e-11	1.07e-09
219293	ATAD3C	ATPase family, AAA domain containing 3C	57.5633	92.6517	22.4749	0.241114	-2.05221	9.68e-16	5.14e-14
146542	ZNF688	zinc finger protein 688	10.7973	17.5756	4.01906	0.241062	-2.05252	1.4e-07	2.67e-06
10125	RASGRP1	RAS guanyl releasing protein 1	308.552	499.799	117.305	0.235728	-2.0848	4.81e-13	2.03e-11
5657	PRTN3	proteinase 3	12.3743	20.1269	4.62158	0.233587	-2.09797	5.8e-05	0.000604905
440585	FAM183A	family with sequence similarity 183 member A	4.77034	7.8145	1.72618	0.232175	-2.10672	0.000418694	0.00342306
65982	ZSCAN18	zinc finger and SCAN domain containing 18	540.23	877.202	203.259	0.231597	-2.11031	8.04e-36	1.63e-33
8605	PLA2G4C	phospholipase A2 group IVC	19.5143	31.7868	7.24189	0.228683	-2.12858	2.17e-07	3.96e-06
1364	CLDN4	claudin 4	43.8596	71.2017	16.5175	0.228434	-2.13015	5.44e-09	1.31e-07
727	C5	complement C5	96.1088	156.644	35.5736	0.227975	-2.13305	1.48e-24	1.61e-22
7058	THBS2	thrombospondin 2	6.92182	11.2613	2.58233	0.226655	-2.14143	2.53e-05	0.000290198
5055	SERPINB2	serpin family B member 2	11.0126	18.0099	4.01531	0.226421	-2.14292	0.000149883	0.00140384
102546175	LINC01338	long intergenic non-protein coding RNA 1338	20.8536	34.1733	7.5338	0.224687	-2.15401	4.12e-08	8.63e-07
90427	BMF	Bcl2 modifying factor	80.6909	131.875	29.5068	0.223995	-2.15846	6.22e-19	4.18e-17
9971	NR1H4	nuclear receptor subfamily 1 group H member 4	14.7038	24.2443	5.16329	0.222854	-2.16583	5.31e-06	7.16e-05
8639	AOC3	amine oxidase, copper containing 3	30.3821	49.9608	10.8034	0.220773	-2.17937	1.21e-14	5.89e-13
151516	ASPRV1	aspartic peptidase, retroviral-like 1	5.61545	9.33281	1.89809	0.220118	-2.18365	0.000129313	0.00124026
7596	ZNF45	zinc finger protein 45	1509.72	2475.96	543.484	0.2197	-2.18639	9.19e-37	1.94e-34
9863	MAGI2	membrane associated guanylate kinase, WW and PDZ domain containing 2	7.71153	12.8398	2.58322	0.216236	-2.20932	5.27e-06	7.12e-05
81706	PPP1R14C	protein phosphatase 1 regulatory inhibitor subunit 14C	117.086	192.807	41.3642	0.215264	-2.21582	1.12e-20	8.45e-19
1757	SARDH	sarcosine dehydrogenase	29.3571	48.6921	10.022	0.211539	-2.24101	5.26e-12	1.93e-10
10891	PPARGC1A	PPARG coactivator 1 alpha	26.149	43.4525	8.84543	0.20935	-2.25601	2.5e-05	0.000287029
8483	CILP	cartilage intermediate layer protein	28.1689	46.7176	9.62024	0.209249	-2.2567	4.06e-05	0.000441992
7638	ZNF221	zinc finger protein 221	52.1028	86.7495	17.456	0.20376	-2.29505	1.02e-08	2.37e-07
7691	ZNF132	zinc finger protein 132	61.2777	101.971	20.5843	0.201199	-2.3133	7.17e-20	5.17e-18
285195	SLC9A9	solute carrier family 9 member A9	24.3312	40.6812	7.98115	0.199331	-2.32676	1.51e-09	3.94e-08
2903	GRIN2A	glutamate ionotropic receptor NMDA type subunit 2A	23.2403	39.0456	7.43501	0.195438	-2.35522	4.18e-11	1.34e-09
147685	C19orf18	chromosome 19 open reading frame 18	18.4251	30.9837	5.86652	0.193018	-2.3732	1.99e-12	7.71e-11
51313	FAM198B	family with sequence similarity 198 member B	349.612	588.994	110.23	0.188321	-2.40874	6.04e-22	5.19e-20
56106	PCDHGA10	protocadherin gamma subfamily A, 10	17.4406	29.4434	5.43783	0.187427	-2.4156	6.1e-08	1.24e-06
284749	LINC00494	long intergenic non-protein coding RNA 494	84.2995	142.974	25.6246	0.181901	-2.45877	1.88e-15	9.71e-14
1410	CRYAB	crystallin alpha B	1249.49	2123.03	375.95	0.177579	-2.49346	3.94e-37	8.45e-35
5064	PALM	paralemmin	14.4659	24.5739	4.3579	0.176574	-2.50166	2.3e-07	4.19e-06
284349	ZNF283	zinc finger protein 283	703.414	1198.04	208.787	0.174272	-2.52059	4.3e-22	3.74e-20
127064	OR2T12	olfactory receptor family 2 subfamily T member 12	14.5255	24.9455	4.10551	0.170966	-2.54822	2e-08	4.41e-07
343172	OR2T8	olfactory receptor family 2 subfamily T member 8	38.0402	65.0489	11.0314	0.170835	-2.54932	2.67e-16	1.51e-14
10117	ENAM	enamelin	12.063	20.7541	3.37191	0.168271	-2.57114	7.65e-10	2.07e-08
89927	C16orf45	chromosome 16 open reading frame 45	41.3559	70.9808	11.7309	0.16407	-2.60762	4.82e-20	3.51e-18
8519	IFITM1	interferon induced transmembrane protein 1	18.468	31.8915	5.04461	0.158706	-2.65557	2.57e-06	3.74e-05
1901	S1PR1	sphingosine-1-phosphate receptor 1	1918.04	3325.13	510.948	0.153782	-2.70104	2.4e-63	1.54e-60
26974	ZNF285	zinc finger protein 285	29.001	50.5262	7.47585	0.151557	-2.72206	2.66e-20	1.98e-18
280659	SSX8	SSX family member 8	8.73715	15.3134	2.16087	0.150417	-2.73296	1.46e-08	3.31e-07
136227	COL26A1	collagen type XXVI alpha 1 chain	36.924	64.2718	9.57625	0.150384	-2.73328	9.71e-08	1.88e-06
27164	SALL3	spalt like transcription factor 3	11.61	20.2683	2.95178	0.149931	-2.73763	8.09e-09	1.91e-07
28234	SLCO1B3	solute carrier organic anion transporter family member 1B3	108.29	188.361	28.2182	0.149129	-2.74537	2.75e-28	3.83e-26
650	BMP2	bone morphogenetic protein 2	208.068	362.904	53.2331	0.146509	-2.77094	4.66e-48	1.64e-45
280658	SSX7	SSX family member 7	22.7985	40.0876	5.50937	0.142324	-2.81275	4.33e-16	2.4e-14
23616	SH3BP1	SH3 domain binding protein 1	22.0408	38.6679	5.41377	0.142074	-2.81528	5e-17	2.98e-15
100289211	LINC00624	long intergenic non-protein coding RNA 624	24.1588	42.4206	5.89692	0.140564	-2.8307	3.36e-12	1.26e-10
2852	GPER1	G protein-coupled estrogen receptor 1	20.4889	35.914	5.06394	0.140487	-2.83149	7.36e-15	3.69e-13
51435	SCARA3	scavenger receptor class A member 3	374.96	657.833	92.088	0.139432	-2.84237	4.78e-29	7.2e-27
440603	BCL2L15	BCL2 like 15	377.606	663.267	91.9448	0.138743	-2.84952	5.31e-54	2.24e-51
1672	DEFB1	defensin beta 1	133.061	234.507	31.6146	0.135976	-2.87857	1.4e-15	7.33e-14
284297	SSC5D	scavenger receptor cysteine rich family member with 5 domains	138.85	244.59	33.1101	0.135436	-2.88432	9.9e-21	7.54e-19
5069	PAPPA	pappalysin 1	82.4103	145.499	19.3219	0.135203	-2.8868	4.06e-24	4.19e-22
7869	SEMA3B	semaphorin 3B	354.302	626.397	82.2063	0.131332	-2.92871	3.42e-19	2.32e-17
101928370	LOC101928370	uncharacterized LOC101928370	52.1803	93.0126	11.3481	0.122876	-3.02473	3.35e-20	2.46e-18
643201	LOC643201	centrosomal protein 192kDa pseudogene	41.4633	74.6656	8.26101	0.114721	-3.1238	2.38e-19	1.67e-17
84168	ANTXR1	anthrax toxin receptor 1	5.54698	10.1346	0.959329	0.108039	-3.21038	2.32e-07	4.21e-06
338821	SLCO1B7	solute carrier organic anion transporter family member 1B7 (putative)	32.4323	58.6767	6.18794	0.103088	-3.27805	9.69e-21	7.42e-19
54988	ACSM5	acyl-CoA synthetase medium-chain family member 5	23.1706	42.0649	4.27618	0.10236	-3.28828	2.12e-13	9.2e-12
1953	MEGF6	multiple EGF like domains 6	517.439	939.599	95.2791	0.101416	-3.30164	2.03e-26	2.58e-24
101926940	LOC101926940	uncharacterized LOC101926940	7.28113	13.3686	1.19362	0.0999235	-3.32303	6.65e-09	1.58e-07
2946	GSTM2	glutathione S-transferase mu 2	45.2306	82.3749	8.08629	0.0993245	-3.33171	1.93e-18	1.24e-16
6695	SPOCK1	SPARC/osteonectin, cwcv and kazal like domains proteoglycan 1	8.73326	16.0465	1.42	0.0983211	-3.34635	1.12e-07	2.16e-06
280657	SSX6	SSX family member 6, pseudogene	7.57786	14.0245	1.13124	0.0946791	-3.40081	1.89e-10	5.62e-09
100131897	FAM196B	family with sequence similarity 196 member B	18.6332	34.2579	3.00842	0.0944904	-3.40369	3.81e-12	1.43e-10
10079	ATP9A	ATPase phospholipid transporting 9A (putative)	178.943	329.232	28.6535	0.0870067	-3.52273	1.88e-36	3.92e-34
2591	GALNT3	polypeptide N-acetylgalactosaminyltransferase 3	28.4598	52.664	4.25561	0.0814978	-3.6171	5.04e-17	2.99e-15
3783	KCNN4	potassium calcium-activated channel subfamily N member 4	2066.78	3842.51	291.054	0.0756547	-3.72443	1.93e-45	6.33e-43
59285	CACNG6	calcium voltage-gated channel auxiliary subunit gamma 6	22.4938	41.945	3.04266	0.0730534	-3.7749	1.99e-17	1.22e-15
128414	NKAIN4	Na+/K+ transporting ATPase interacting 4	24.0001	44.9597	3.0404	0.0723975	-3.78792	7.93e-15	3.93e-13
284348	LYPD5	LY6/PLAUR domain containing 5	1737.52	3253.64	221.395	0.0680123	-3.87806	2.36e-35	4.59e-33
256979	SUN3	Sad1 and UNC84 domain containing 3	132.896	249.077	16.7153	0.0673472	-3.89224	2.57e-52	1e-49
10666	CD226	CD226 molecule	12.9426	24.336	1.5492	0.0655517	-3.93122	3.01e-12	1.14e-10
8839	WISP2	WNT1 inducible signaling pathway protein 2	286.637	542.446	30.8275	0.056488	-4.14591	3.05e-38	7.16e-36
10178	TENM1	teneurin transmembrane protein 1	23.6699	45.2963	2.04343	0.0459881	-4.4426	1.08e-21	9.01e-20
6756	SSX1	SSX family member 1	18.9005	36.3012	1.4998	0.0440105	-4.50601	1.42e-13	6.27e-12
25984	KRT23	keratin 23	16.314	31.5064	1.12174	0.0423925	-4.56005	3.27e-20	2.41e-18
64284	RAB17	RAB17, member RAS oncogene family	66.5517	128.055	5.0487	0.0408958	-4.6119	2.02e-45	6.49e-43
9760	TOX	thymocyte selection associated high mobility group box	176.633	342.133	11.1331	0.0321548	-4.95882	4.89e-64	3.44e-61
143162	FRMPD2	FERM and PDZ domain containing 2	20.7987	40.67	0.927348	0.0268501	-5.21893	3.29e-19	2.24e-17
149465	CFAP57	cilia and flagella associated protein 57	229.861	453.811	5.91025	0.0127537	-6.29294	1.15e-110	4.26e-107
254528	MEIOB	meiosis specific with OB domains	68.7196	136.716	0.723457	0.00625866	-7.31993	3.05e-74	2.65e-71
653	BMP5	bone morphogenetic protein 5	87.8673	175.011	0.723457	0.00488742	-7.67671	2.04e-56	9.14e-54
4113	MAGEB2	MAGE family member B2	52.4307	104.618	0.243792	0.00351294	-8.15311	8.1e-58	3.74e-55
