# Supplementary material for: Microtubule-associated protein MAP1LC3C regulates lysosomal exocytosis and induces zinc reprogramming in renal cancer cells
Source: J Biol Chem. 2023 Mar 30;299(5):104663. doi: 10.1016/j.jbc.2023.104663 (PMC10173779; doi:10.1016/j.jbc.2023.104663)
Supplement: Supporting Table S2 [file mmc2.xlsx]

## Sheet: (A) Zinc related genes
Supporting Table 2. List of Zinc-related genes among genes differentially expressed between LAMP1Hi and LAMP1Lo cells (A) and list of Zinc-related genes in REfSeq database (B).
geneid	symbol	name	baseMean	baseMeanLAMP1Lo	baseMeanLAMP1Hi	foldChange	log2FoldChange	pval	padj
100293516	ZNF587B	zinc finger protein 587B	361.397	515.167	207.626	0.402739	-1.31208	1.32881e-09	3.51185e-08
100506013	APELA	apelin receptor early endogenous ligand	5.11272	1.45437	8.77108	5.59457	2.48403	1.99322e-05	0.000236057
100506243	KRBOX1	KRAB box domain containing 1	4.63987	0.255366	9.02437	24.9124	4.63879	5.71732e-09	1.37402e-07
10076	PTPRU	protein tyrosine phosphatase, receptor type U	27.9231	5.2571	50.5891	9.38316	3.23007	2.34398e-23	2.26432e-21
10082	GPC6	glypican 6	1495.07	414.017	2576.13	6.2313	2.63953	2.45297e-15	1.25449e-13
10085	EDIL3	EGF like repeats and discoidin domains 3	1476.41	236.059	2716.77	11.522	3.52632	4.59176e-25	5.10272e-23
10098	TSPAN5	tetraspanin 5	341.002	119.994	562.01	4.6895	2.22943	8.09747e-28	1.08801e-25
10125	RASGRP1	RAS guanyl releasing protein 1	308.552	499.799	117.305	0.235728	-2.0848	4.81314e-13	2.02673e-11
10157	AASS	aminoadipate-semialdehyde synthase	183.096	26.1093	340.083	13.0001	3.70045	2.51402e-32	4.27094e-30
10172	ZNF256	zinc finger protein 256	136.455	192.706	80.2035	0.416011	-1.26531	2.66898e-10	7.76526e-09
1026	CDKN1A	cyclin dependent kinase inhibitor 1A	555.454	132.812	978.096	7.36679	2.88104	1.8176e-23	1.76738e-21
1028	CDKN1C	cyclin dependent kinase inhibitor 1C	309.62	426.814	192.427	0.451016	-1.14875	1.86834e-10	5.57859e-09
10333	TLR6	toll like receptor 6	100.963	61.4477	140.478	2.29081	1.19586	9.58767e-08	1.86701e-06
10346	TRIM22	tripartite motif containing 22	60.2213	5.57686	114.866	20.3845	4.3494	5.36314e-26	6.52015e-24
10426	TUBGCP3	tubulin gamma complex associated protein 3	1972.29	1220.76	2723.82	2.23326	1.15915	3.83909e-13	1.62584e-11
10520	ZNF211	zinc finger protein 211	267.041	386.992	147.091	0.380449	-1.39422	9.91823e-17	5.79413e-15
10763	NES	nestin	22.5713	36.2083	8.93421	0.248164	-2.01064	6.82468e-07	1.11457e-05
10794	ZNF460	zinc finger protein 460	120.535	174.098	66.9717	0.386974	-1.36969	0.000180366	0.00164353
10863	ADAM28	ADAM metallopeptidase domain 28	32.6173	2.34747	62.887	26.5193	4.72897	2.47572e-34	4.69118e-32
10891	PPARGC1A	PPARG coactivator 1 alpha	26.149	43.4525	8.84543	0.20935	-2.25601	2.49548e-05	0.000287029
10962	MLLT11	myeloid/lymphoid or mixed-lineage leukemia; translocated to, 11	194.253	74.8534	313.652	4.18739	2.06605	2.30987e-26	2.91794e-24
11010	GLIPR1	GLI pathogenesis related 1	242.765	117.49	368.04	3.13726	1.6495	5.89713e-10	1.61706e-08
11076	TPPP	tubulin polymerization promoting protein	27.0469	16.6158	37.478	2.26009	1.17638	0.000299736	0.00255779
11080	DNAJB4	DnaJ heat shock protein family (Hsp40) member B4	1375.67	2032.82	718.525	0.353925	-1.49848	6.96617e-12	2.51122e-10
11096	ADAMTS5	ADAM metallopeptidase with thrombospondin type 1 motif 5	344.398	549.352	139.445	0.254262	-1.97561	6.51523e-17	3.8518e-15
11107	PRDM5	PR/SET domain 5	20.5113	1.75515	39.2674	21.1404	4.40193	3.83438e-21	3.11386e-19
11145	PLA2G16	phospholipase A2 group XVI	108.381	36.4461	180.316	4.93001	2.30159	5.47102e-29	8.16785e-27
11173	ADAMTS7	ADAM metallopeptidase with thrombospondin type 1 motif 7	17.4969	5.53099	29.4627	5.23549	2.38832	1.57748e-11	5.39701e-10
11174	ADAMTS6	ADAM metallopeptidase with thrombospondin type 1 motif 6	34.0557	14.4319	53.6796	3.74222	1.9039	2.77884e-07	4.94238e-06
11218	DDX20	DEAD-box helicase 20	1124.2	1531.62	716.767	0.468309	-1.09447	2.30705e-11	7.73201e-10
11219	TREX2	three prime repair exonuclease 2	8.27638	4.25834	12.2944	2.82374	1.49761	0.000924655	0.00667305
11237	RNF24	ring finger protein 24	245.502	378.031	112.974	0.300391	-1.73509	1.0392e-15	5.48551e-14
112399	EGLN3	egl-9 family hypoxia inducible factor 3	108.263	1.22634	215.3	156.473	7.28977	1.7236e-87	2.31589e-84
11343	MGLL	monoglyceride lipase	1114.41	512.755	1716.07	3.3484	1.74347	2.98959e-28	4.12955e-26
113835	ZNF257	zinc finger protein 257	42.1548	0.989494	83.3201	74.4125	6.21747	9.55962e-42	2.71714e-39
114548	NLRP3	NLR family pyrin domain containing 3	22.3525	8.97777	35.7273	3.99378	1.99776	1.22025e-09	3.25547e-08
114876	OSBPL1A	oxysterol binding protein like 1A	39.3109	0.515367	78.1064	125.192	6.96799	2.06234e-50	7.62034e-48
115650	TNFRSF13C	TNF receptor superfamily member 13C	24.5081	33.4151	15.6011	0.47139	-1.08501	0.000612212	0.0046932
116224	FAM122A	family with sequence similarity 122A	278.085	392.961	163.21	0.415804	-1.26602	1.79957e-13	7.89248e-12
117247	SLC16A10	solute carrier family 16 member 10	6.0197	1.53639	10.503	6.52393	2.70574	1.65667e-06	2.52168e-05
117583	PARD3B	par-3 family cell polarity regulator beta	261.908	392.498	131.318	0.335635	-1.57504	2.53607e-07	4.54341e-06
119391	GSTO2	glutathione S-transferase omega 2	39.1415	5.29414	72.9888	13.544	3.75959	1.34055e-32	2.33098e-30
120892	LRRK2	leucine rich repeat kinase 2	6.15794	1.50486	10.811	6.78476	2.7623	1.4518e-06	2.23284e-05
122953	JDP2	Jun dimerization protein 2	248.071	105.646	390.495	3.68506	1.88169	2.24818e-22	1.97787e-20
125919	ZNF543	zinc finger protein 543	127.505	179.967	75.0426	0.416839	-1.26244	5.43766e-10	1.49942e-08
126017	ZNF813	zinc finger protein 813	366.681	554.363	178.998	0.323529	-1.62803	1.47427e-11	5.06738e-10
126353	MISP	mitotic spindle positioning	97.3319	151.298	43.3661	0.288105	-1.79533	8.0453e-10	2.17783e-08
1285	COL4A3	collagen type IV alpha 3 chain	204.112	53.6443	354.579	6.60173	2.72284	3.26915e-11	1.07463e-09
1286	COL4A4	collagen type IV alpha 4 chain	342.014	127.288	556.741	4.37686	2.12989	2.991e-10	8.58388e-09
130	ADH6	alcohol dehydrogenase 6 (class V)	13.4312	20.4634	6.39907	0.314416	-1.66925	9.35775e-06	0.000118923
1301	COL11A1	collagen type XI alpha 1 chain	12.9971	20.2349	5.75916	0.292655	-1.77273	2.13881e-06	3.18665e-05
1306	COL15A1	collagen type XV alpha 1 chain	16.3044	4.8469	27.762	5.62892	2.49286	5.29255e-07	8.84885e-06
133	ADM	adrenomedullin	572.931	199.157	946.705	4.76034	2.25106	1.52525e-25	1.74753e-23
135228	CD109	CD109 molecule	1497.06	2094.83	899.297	0.430148	-1.21709	0.000161904	0.00150028
1356	CP	ceruloplasmin	244.075	15.6828	472.468	30.1109	4.91221	3.96895e-65	2.93305e-62
136	ADORA2B	adenosine A2b receptor	257.846	161.524	354.168	2.19376	1.13341	5.61318e-09	1.35119e-07
1363	CPE	carboxypeptidase E	39.7992	3.59696	76.0014	20.8515	4.38208	4.38408e-38	1.01245e-35
1364	CLDN4	claudin 4	43.8596	71.2017	16.5175	0.228434	-2.13015	5.43776e-09	1.31109e-07
1368	CPM	carboxypeptidase M	114.869	181.883	47.8547	0.26421	-1.92024	3.86659e-13	1.63281e-11
1382	CRABP2	cellular retinoic acid binding protein 2	104.8	52.7459	156.854	2.9712	1.57104	4.26666e-08	8.90695e-07
140766	ADAMTS14	ADAM metallopeptidase with thrombospondin type 1 motif 14	64.7822	91.49	38.0744	0.419723	-1.25249	1.33047e-06	2.06171e-05
1410	CRYAB	crystallin alpha B	1249.49	2123.03	375.95	0.177579	-2.49346	3.9433e-37	8.44667e-35
1429	CRYZ	crystallin zeta	7491.53	11065.8	3917.29	0.354367	-1.49668	2.52405e-19	1.75969e-17
1435	CSF1	colony stimulating factor 1	1762.98	2525.94	1000.02	0.396097	-1.33607	1.65986e-17	1.03079e-15
146434	ZNF597	zinc finger protein 597	128.437	82.2597	174.614	2.12372	1.08659	5.33278e-08	1.09928e-06
146542	ZNF688	zinc finger protein 688	10.7973	17.5756	4.01906	0.241062	-2.05252	1.40342e-07	2.66615e-06
147687	ZNF417	zinc finger protein 417	343.143	523.34	162.945	0.311818	-1.68122	1.38876e-11	4.79577e-10
147694	ZNF548	zinc finger protein 548	261.857	370.438	153.276	0.414302	-1.27125	1.23251e-13	5.5538e-12
147808	ZNF784	zinc finger protein 784	214.682	290.129	139.235	0.480155	-1.05843	3.41656e-06	4.83223e-05
147948	ZNF582	zinc finger protein 582	30.3993	46.4009	14.3977	0.305895	-1.70889	1.03856e-08	2.40218e-07
147949	ZNF583	zinc finger protein 583	453.346	703.136	203.555	0.28947	-1.78852	1.17054e-25	1.35161e-23
148103	ZNF599	zinc finger protein 599	67.9401	93.2966	42.5836	0.453788	-1.13991	3.98735e-05	0.00043461
148198	ZNF98	zinc finger protein 98	4.37613	0.223395	8.52886	23.6106	4.56137	2.80094e-08	6.00839e-07
148867	SLC30A7	solute carrier family 30 member 7	2067.4	3121.02	1013.78	0.325159	-1.62078	5.97998e-18	3.76103e-16
1525	CXADR	coxsackie virus and adenovirus receptor	74.1299	9.84311	138.417	14.0196	3.80937	6.86082e-44	2.11256e-41
154	ADRB2	adrenoceptor beta 2	35.2474	49.1525	21.3423	0.435707	-1.19857	2.10994e-06	3.14999e-05
154796	AMOT	angiomotin	133.485	2.01515	264.956	124.77	6.96313	2.45113e-72	2.01265e-69
155066	ATP6V0E2	ATPase H+ transporting V0 subunit e2	285.117	162.843	407.391	2.50234	1.32328	6.7555e-12	2.44123e-10
158135	TTLL11	tubulin tyrosine ligase like 11	48.977	71.6432	26.3108	0.368485	-1.44032	2.19612e-09	5.60597e-08
158431	ZNF782	zinc finger protein 782	166.09	227.193	104.987	0.463316	-1.10993	6.52041e-10	1.77808e-08
1601	DAB2	DAB2, clathrin adaptor protein	873.429	1172.74	574.117	0.490209	-1.02853	2.01102e-06	3.01449e-05
1608	DGKG	diacylglycerol kinase gamma	96.6486	30.6356	162.662	5.33377	2.41516	3.561e-18	2.2686e-16
162466	PHOSPHO1	phosphoethanolamine/phosphocholine phosphatase	69.6407	101.291	37.9904	0.375499	-1.41312	8.3609e-09	1.97088e-07
1629	DBT	dihydrolipoamide branched chain transacylase E2	1922.38	2857.95	986.811	0.345888	-1.53162	2.42544e-10	7.08459e-09
162968	ZNF497	zinc finger protein 497	25.7752	38.7991	12.7513	0.329741	-1.60059	6.42992e-09	1.53034e-07
162972	ZNF550	zinc finger protein 550	542.956	801.995	283.918	0.354567	-1.49587	1.96052e-08	4.32485e-07
162993	ZNF846	zinc finger protein 846	50.26	72.3517	28.1684	0.389619	-1.35986	1.93558e-05	0.000230337
163033	ZNF579	zinc finger protein 579	618.21	840.008	396.411	0.471979	-1.08321	5.83409e-10	1.60573e-08
1644	DDC	dopa decarboxylase	55.8155	76.2792	35.3518	0.464276	-1.10694	4.98619e-06	6.76109e-05
1649	DDIT3	DNA damage inducible transcript 3	364.694	229.226	500.162	2.18169	1.12545	3.73483e-10	1.05144e-08
165082	ADGRF3	adhesion G protein-coupled receptor F3	9.15793	13.2301	5.08575	0.396222	-1.33562	0.00149602	0.00994653
168417	ZNF679	zinc finger protein 679	11.1336	0.520002	21.7471	34.9378	5.12672	2.95363e-15	1.50533e-13
1734	DIO2	deiodinase, iodothyronine type II	32.9668	46.3828	19.5508	0.42615	-1.23057	0.000129013	0.00123819
1755	DMBT1	deleted in malignant brain tumors 1	4.89966	0.520002	9.27932	14.7867	3.88622	1.00495e-07	1.94668e-06
1757	SARDH	sarcosine dehydrogenase	29.3571	48.6921	10.022	0.211539	-2.24101	5.26264e-12	1.93487e-10
1806	DPYD	dihydropyrimidine dehydrogenase	1107.14	1666.05	548.235	0.329586	-1.60127	3.07313e-13	1.32422e-11
183	AGT	angiotensinogen	9.17289	2.53933	15.8064	6.15648	2.62211	1.08732e-06	1.70601e-05
1893	ECM1	extracellular matrix protein 1	64.284	34.0759	94.4922	2.78423	1.47728	2.33547e-10	6.86247e-09
1901	S1PR1	sphingosine-1-phosphate receptor 1	1918.04	3325.13	510.948	0.153782	-2.70104	2.40133e-63	1.54312e-60
1902	LPAR1	lysophosphatidic acid receptor 1	308.561	454.619	162.504	0.358004	-1.48195	2.14252e-10	6.35873e-09
1907	EDN2	endothelin 2	1476.18	810.975	2141.38	2.63978	1.40042	0.000245798	0.00215602
192683	SCAMP5	secretory carrier membrane protein 5	113.451	67.5333	159.369	2.36272	1.24045	9.67055e-05	0.000954144
1950	EGF	epidermal growth factor	33.3421	20.71	45.9743	2.2086	1.14313	0.000359091	0.0029867
196051	PLPP4	phospholipid phosphatase 4	24.6408	6.40093	42.8806	6.66361	2.7363	3.94199e-10	1.10765e-08
197131	UBR1	ubiquitin protein ligase E3 component n-recognin 1	1662.83	793.212	2532.45	3.19702	1.67673	8.52113e-12	3.0202e-10
1999	ELF3	E74 like ETS transcription factor 3	564.427	858.611	270.243	0.314886	-1.6671	6.42532e-23	5.89852e-21
2028	ENPEP	glutamyl aminopeptidase	835.769	351.695	1319.84	3.75705	1.9096	5.88846e-10	1.61706e-08
2040	STOM	stomatin	527.114	716.28	337.949	0.472493	-1.08164	1.11064e-10	3.38458e-09
2047	EPHB1	EPH receptor B1	61.3939	12.1739	110.614	8.9955	3.1692	5.37679e-28	7.29073e-26
204851	HIPK1	homeodomain interacting protein kinase 1	2645.28	3578.9	1711.66	0.478944	-1.06207	3.22645e-06	4.58969e-05
2118	ETV4	ETS variant 4	64.1536	38.5337	89.7736	2.33924	1.22604	1.29458e-05	0.00016025
2150	F2RL1	F2R like trypsin receptor 1	9.97975	4.05257	15.9069	3.86919	1.95203	2.32884e-06	3.4215e-05
217	ALDH2	aldehyde dehydrogenase 2 family (mitochondrial)	153.721	15.2707	292.171	18.8027	4.23287	1.90394e-61	1.08232e-58
2185	PTK2B	protein tyrosine kinase 2 beta	332.4	524.258	140.542	0.268349	-1.89782	5.38199e-26	6.52015e-24
219293	ATAD3C	ATPase family, AAA domain containing 3C	57.5633	92.6517	22.4749	0.241114	-2.05221	9.677e-16	5.14482e-14
2202	EFEMP1	EGF containing fibulin like extracellular matrix protein 1	19.9667	7.38207	32.5514	4.43785	2.14986	2.78199e-08	5.97643e-07
221687	RNF182	ring finger protein 182	25.4314	7.03033	43.8324	6.16951	2.62516	1.91007e-13	8.32769e-12
2244	FGB	fibrinogen beta chain	45.0702	14.3805	75.7599	5.18849	2.37531	3.14008e-17	1.90989e-15
2254	FGF9	fibroblast growth factor 9	10.5543	0.784181	20.3243	23.3049	4.54256	2.33745e-16	1.33905e-14
22823	MTF2	metal response element binding transcription factor 2	2582.57	3629.51	1535.62	0.423461	-1.2397	9.01185e-16	4.84346e-14
22861	NLRP1	NLR family pyrin domain containing 1	178.972	113.768	244.175	2.14534	1.10121	3.73762e-07	6.43097e-06
22873	DZIP1	DAZ interacting zinc finger protein 1	86.3117	17.6896	154.934	8.70322	3.12155	2.32879e-32	4.00227e-30
22911	WDR47	WD repeat domain 47	581.21	789.319	373.101	0.473285	-1.07922	3.39237e-09	8.34263e-08
22924	MAPRE3	microtubule associated protein RP/EB family member 3	73.1615	45.9014	100.422	2.17762	1.12275	8.23457e-08	1.62276e-06
22949	PTGR1	prostaglandin reductase 1	1152.01	1601.7	702.316	0.438574	-1.18911	8.44038e-14	3.82665e-12
22982	DIP2C	disco interacting protein 2 homolog C	396.791	234.981	558.602	2.37979	1.25083	6.08338e-06	8.07113e-05
2300	FOXL1	forkhead box L1	231.781	341.408	122.154	0.358524	-1.47986	2.69859e-14	1.29078e-12
2303	FOXC2	forkhead box C2	17.9845	28.2752	7.69375	0.26826	-1.8983	7.74456e-07	1.25372e-05
23032	USP33	ubiquitin specific peptidase 33	3453.26	5114.77	1791.75	0.350796	-1.5113	6.31511e-14	2.88078e-12
2312	FLG	filaggrin	7693.71	4142.31	11245.1	2.71667	1.44184	2.89868e-19	2.00198e-17
23194	FBXL7	F-box and leucine rich repeat protein 7	23.9364	0.223395	47.6494	128.629	7.00707	4.12576e-34	7.52824e-32
23220	DTX4	deltex E3 ubiquitin ligase 4	37.6041	2.2886	72.9197	30.8248	4.94602	1.85997e-33	3.31209e-31
23263	MCF2L	MCF.2 cell line derived transforming sequence like	12.4752	5.5769	19.3734	3.3777	1.75604	0.000380617	0.003141
23321	TRIM2	tripartite motif containing 2	126.37	184.768	67.9731	0.368859	-1.43886	8.50672e-06	0.00010952
2335	FN1	fibronectin 1	33271	46425.4	20116.7	0.433843	-1.20476	5.83106e-11	1.83759e-09
23414	ZFPM2	zinc finger protein, FOG family member 2	171.658	100.754	242.561	2.41188	1.27016	2.24749e-05	0.000261971
23474	ETHE1	ETHE1, persulfide dioxygenase	1596.56	2336.09	857.027	0.367148	-1.44556	8.94654e-21	6.92303e-19
23552	CDK20	cyclin dependent kinase 20	24.1545	15.6605	32.6485	2.05793	1.0412	0.000975896	0.00698486
23780	APOL2	apolipoprotein L2	1805.41	1186.28	2424.55	2.04482	1.03197	6.77231e-08	1.36555e-06
240	ALOX5	arachidonate 5-lipoxygenase	13.5084	3.89492	23.122	5.89411	2.55927	8.13534e-07	1.30413e-05
241	ALOX5AP	arachidonate 5-lipoxygenase activating protein	136.432	55.9298	216.934	3.88214	1.95685	6.95415e-15	3.496e-13
2444	FRK	fyn related Src family tyrosine kinase	11.549	4.58138	18.5166	4.08158	2.02913	3.24081e-06	4.60569e-05
2534	FYN	FYN proto-oncogene, Src family tyrosine kinase	11.2651	1.59062	20.9396	12.7723	3.67495	7.50484e-13	3.10705e-11
256051	ZNF549	zinc finger protein 549	307.298	430.99	183.606	0.427352	-1.2265	9.41844e-13	3.83484e-11
257194	NEGR1	neuronal growth regulator 1	29.0817	16.6426	41.5209	2.49796	1.32075	2.72977e-05	0.000310353
25825	BACE2	beta-site APP-cleaving enzyme 2	1153.98	607.824	1700.13	2.79971	1.48528	2.22934e-19	1.56903e-17
2583	B4GALNT1	beta-1,4-N-acetyl-galactosaminyltransferase 1	348.169	213.864	482.473	2.25697	1.17439	4.91688e-07	8.28634e-06
259	AMBP	alpha-1-microglobulin/bikunin precursor	36.1158	52.0612	20.1705	0.387323	-1.36839	2.0261e-07	3.72459e-06
259217	HSPA12A	heat shock protein family A (Hsp70) member 12A	654.269	241.191	1067.35	4.42795	2.14664	1.47571e-38	3.51791e-36
25950	RWDD3	RWD domain containing 3	566.928	843.65	290.205	0.344011	-1.53947	6.17707e-18	3.86852e-16
25999	CLIP3	CAP-Gly domain containing linker protein 3	39.5089	53.2499	25.7678	0.485557	-1.04229	0.000558858	0.00434275
26009	ZZZ3	zinc finger ZZ-type containing 3	3080.55	4251.67	1909.44	0.449656	-1.15311	1.01689e-10	3.13117e-09
26052	DNM3	dynamin 3	31.8051	46.7232	16.8871	0.36674	-1.44717	0.000501205	0.00396776
26149	ZNF658	zinc finger protein 658	18.6281	26.3462	10.9101	0.422707	-1.24227	0.000672982	0.00510347
2634	GBP2	guanylate binding protein 2	7.93989	2.5713	13.3085	5.12731	2.3582	7.18425e-07	1.16685e-05
26974	ZNF285	zinc finger protein 285	29.001	50.5262	7.47585	0.151557	-2.72206	2.65811e-20	1.98418e-18
2706	GJB2	gap junction protein beta 2	35.9271	2.80351	69.0507	23.9467	4.58175	1.06038e-35	2.1179e-33
27164	SALL3	spalt like transcription factor 3	11.61	20.2683	2.95178	0.149931	-2.73763	8.08623e-09	1.91223e-07
273	AMPH	amphiphysin	81.8998	12.6434	151.156	11.777	3.55789	2.60997e-41	7.01369e-39
27300	ZNF544	zinc finger protein 544	971.953	1300.74	643.164	0.494657	-1.0155	8.26742e-08	1.62706e-06
2731	GLDC	glycine decarboxylase	75.3605	49.4919	101.229	2.03805	1.02719	3.13184e-06	4.48522e-05
2735	GLI1	GLI family zinc finger 1	11.3219	16.6241	6.01978	0.358088	-1.48162	0.000369799	0.00306369
2736	GLI2	GLI family zinc finger 2	202.664	285.867	119.46	0.419151	-1.25446	8.48268e-12	3.0138e-10
2773	GNAI3	G protein subunit alpha i3	8121.96	11071.5	5172.46	0.467517	-1.09691	3.53463e-13	1.50988e-11
280	AMY2B	amylase, alpha 2B (pancreatic)	95.6228	135.536	55.7095	0.413905	-1.27263	3.18787e-10	9.0609e-09
2800	GOLGA1	golgin A1	614.075	819.142	409.008	0.499818	-1.00053	1.38398e-08	3.14213e-07
2801	GOLGA2	golgin A2	3739.4	5024.27	2454.53	0.488946	-1.03225	4.31809e-08	9.00161e-07
28234	SLCO1B3	solute carrier organic anion transporter family member 1B3	108.29	188.361	28.2182	0.149129	-2.74537	2.74662e-28	3.82972e-26
284217	LAMA1	laminin subunit alpha 1	5.6914	1.00294	10.3799	9.26192	3.21131	1.49474e-07	2.82552e-06
284309	ZNF776	zinc finger protein 776	522.482	741.745	303.218	0.409535	-1.28794	1.01486e-08	2.35685e-07
284349	ZNF283	zinc finger protein 283	703.414	1198.04	208.787	0.174272	-2.52059	4.2971e-22	3.73595e-20
284370	ZNF615	zinc finger protein 615	127.744	175.897	79.5914	0.452221	-1.1449	1.44326e-08	3.26668e-07
284391	ZNF844	zinc finger protein 844	63.1568	86.5531	39.7604	0.462125	-1.11364	5.54684e-05	0.000581847
284406	ZFP82	ZFP82 zinc finger protein	221.757	48.0889	395.425	8.1623	3.02898	2.35608e-42	6.82801e-40
285220	EPHA6	EPH receptor A6	25.6203	0	51.2405	416.192	8.7011	5.84506e-41	1.54268e-38
285440	CYP4V2	cytochrome P450 family 4 subfamily V member 2	113.324	153.158	73.4902	0.478513	-1.06337	1.43249e-06	2.20544e-05
286	ANK1	ankyrin 1	5.49827	8.658	2.33853	0.269362	-1.89238	0.000630094	0.00481281
287	ANK2	ankyrin 2	168.017	65.2606	270.774	4.15148	2.05363	7.45522e-16	4.0362e-14
29015	SLC43A3	solute carrier family 43 member 3	678.172	224.368	1131.98	5.04652	2.33529	8.39524e-13	3.45631e-11
2903	GRIN2A	glutamate ionotropic receptor NMDA type subunit 2A	23.2403	39.0456	7.43501	0.195438	-2.35522	4.18237e-11	1.3409e-09
2959	GTF2B	general transcription factor IIB	976.086	1342.79	609.378	0.454098	-1.13893	1.39236e-13	6.17988e-12
29899	GPSM2	G-protein signaling modulator 2	2241	3184.14	1297.85	0.407969	-1.29347	2.27164e-12	8.76627e-11
3055	HCK	HCK proto-oncogene, Src family tyrosine kinase	37.6216	59.8795	15.3637	0.254234	-1.97577	6.94865e-08	1.3992e-06
30836	DNTTIP2	deoxynucleotidyltransferase terminal interacting protein 2	4425.76	5927.66	2923.85	0.493561	-1.0187	1.4516e-07	2.75059e-06
3106	HLA-B	major histocompatibility complex, class I, B	7315.15	2472.51	12157.8	4.92057	2.29883	9.24824e-48	3.17882e-45
3131	HLF	HLF, PAR bZIP transcription factor	18.6983	6.62017	30.7764	4.46754	2.15948	1.83612e-09	4.7361e-08
316	AOX1	aldehyde oxidase 1	73.2476	37.1232	109.372	2.93503	1.55338	2.17273e-10	6.43547e-09
3174	HNF4G	hepatocyte nuclear factor 4 gamma	13.0121	5.30296	20.7212	3.88157	1.95664	0.000135719	0.00128833
333	APLP1	amyloid beta precursor like protein 1	69.2757	21.4636	117.088	5.4273	2.44024	1.58506e-22	1.42848e-20
34	ACADM	acyl-CoA dehydrogenase, C-4 to C-12 straight chain	1645.31	2203.3	1087.32	0.494041	-1.0173	1.06734e-10	3.27289e-09
3400	ID4	inhibitor of DNA binding 4, HLH protein	75.1511	105.154	45.1481	0.427874	-1.22474	1.65459e-09	4.29033e-08
3426	CFI	complement factor I	7.70884	2.28904	13.1286	5.57723	2.47955	7.05825e-07	1.14956e-05
342908	ZNF404	zinc finger protein 404	105.984	168.959	43.0082	0.252849	-1.98365	2.5837e-19	1.79282e-17
342945	ZSCAN22	zinc finger and SCAN domain containing 22	183.413	255.064	111.762	0.440375	-1.1832	1.28649e-10	3.90439e-09
348327	ZNF530	zinc finger protein 530	141.243	189.637	92.8496	0.49079	-1.02682	2.84339e-05	0.00032154
3486	IGFBP3	insulin like growth factor binding protein 3	14805.8	21321.8	8289.85	0.389084	-1.36185	3.24491e-19	2.22036e-17
3491	CYR61	cysteine rich angiogenic inducer 61	43219	59230.4	27207.6	0.459749	-1.12108	2.4319e-11	8.13201e-10
349667	RTN4RL2	reticulon 4 receptor-like 2	100.647	51.4992	149.795	2.90644	1.53925	5.77675e-09	1.38605e-07
3569	IL6	interleukin 6	211.194	119.094	303.295	2.54561	1.34801	6.03459e-14	2.76134e-12
358	AQP1	aquaporin 1 (Colton blood group)	86.8878	25.2051	148.57	5.86376	2.55183	1.00259e-10	3.09358e-09
3589	IL11	interleukin 11	67.4859	41.2782	93.6935	2.27184	1.18386	6.41875e-06	8.45536e-05
3673	ITGA2	integrin subunit alpha 2	60.9673	29.7184	92.2163	3.10763	1.63581	8.71979e-09	2.04894e-07
3690	ITGB3	integrin subunit beta 3	3799.35	5096.16	2502.53	0.491931	-1.02347	0.000509377	0.00400883
3691	ITGB4	integrin subunit beta 4	19.9396	10.9782	28.9011	2.59591	1.37624	5.24133e-05	0.00055373
3693	ITGB5	integrin subunit beta 5	9105.25	5779.86	12430.6	2.15227	1.10586	1.36594e-13	6.0809e-12
3694	ITGB6	integrin subunit beta 6	480.733	757.999	203.467	0.26902	-1.89421	1.54236e-22	1.39853e-20
3708	ITPR1	inositol 1,4,5-trisphosphate receptor type 1	185.792	42.5299	329.055	7.70177	2.94519	9.56896e-30	1.47322e-27
374654	KIF7	kinesin family member 7	88.7406	50.9415	126.54	2.48721	1.31453	2.98759e-10	8.58388e-09
375593	TRIM73	tripartite motif containing 73	53.5466	85.5866	21.5065	0.252618	-1.98497	3.70009e-09	9.05126e-08
377677	CA13	carbonic anhydrase 13	346.447	164.36	528.535	3.217	1.68572	1.05824e-14	5.19626e-13
379	ARL4D	ADP ribosylation factor like GTPase 4D	63.412	41.6119	85.2121	2.0399	1.0285	3.1348e-06	4.48522e-05
3795	KHK	ketohexokinase	35.6177	15.0669	56.1686	3.72134	1.89582	4.05905e-10	1.13838e-08
3814	KISS1	KiSS-1 metastasis-suppressor	4.67038	1.58181	7.75895	4.74575	2.24664	0.000192112	0.00173241
3851	KRT4	keratin 4	5.87352	1.46318	10.2839	6.49893	2.7002	1.80772e-06	2.73191e-05
387597	ILDR2	immunoglobulin like domain containing receptor 2	398.67	130.058	667.282	5.13332	2.35989	1.17523e-31	1.90878e-29
388	RHOB	ras homolog family member B	272.554	368.3	176.808	0.480662	-1.05691	2.47499e-06	3.6111e-05
388403	YPEL2	yippee like 2	76.8257	116.824	36.8273	0.31651	-1.65968	0.000351462	0.00293315
388567	ZNF749	zinc finger protein 749	204.729	303.262	106.196	0.352185	-1.50559	4.20897e-08	8.79896e-07
388569	ZNF324B	zinc finger protein 324B	87.1615	121.8	52.5226	0.433701	-1.20523	1.77206e-07	3.29862e-06
389	RHOC	ras homolog family member C	10910.5	14789.4	7031.53	0.475672	-1.07196	5.97992e-10	1.63673e-08
390980	ZNF805	zinc finger protein 805	559.68	832.491	286.869	0.344651	-1.53679	6.82362e-19	4.56349e-17
3916	LAMP1	lysosomal associated membrane protein 1	11608.3	5820.73	17395.9	2.99113	1.58069	3.45649e-23	3.25394e-21
4004	LMO1	LIM domain only 1	12.5241	4.25878	20.7894	4.77002	2.25399	2.99034e-08	6.40539e-07
4082	MARCKS	myristoylated alanine rich protein kinase C substrate	4368.27	5837.61	2898.94	0.496899	-1.00897	2.00544e-11	6.7518e-10
41	ASIC1	acid sensing ion channel subunit 1	18.0753	7.26851	28.8821	3.89771	1.96263	1.36688e-07	2.60006e-06
4113	MAGEB2	MAGE family member B2	52.4307	104.618	0.243792	0.00351294	-8.15311	8.09641e-58	3.73953e-55
4148	MATN3	matrilin 3	235.253	124.747	345.758	2.77923	1.47469	3.37265e-11	1.10508e-09
4163	MCC	mutated in colorectal cancers	151.888	82.0542	221.722	2.69932	1.4326	5.51873e-08	1.12973e-06
4214	MAP3K1	mitogen-activated protein kinase kinase kinase 1	470.73	303.739	637.721	2.10082	1.07095	1.51668e-05	0.00018526
4241	MELTF	melanotransferrin	1698.01	2285.55	1110.48	0.486139	-1.04056	3.84555e-11	1.2437e-09
4254	KITLG	KIT ligand	1443.62	2127.82	759.417	0.357675	-1.48328	4.70671e-08	9.75669e-07
4311	MME	membrane metalloendopeptidase	14.9086	0.747575	29.0696	33.1671	5.05168	4.96318e-15	2.52082e-13
4325	MMP16	matrix metallopeptidase 16	64.6956	30.3054	99.0857	3.28193	1.71455	3.62808e-06	5.08275e-05
4326	MMP17	matrix metallopeptidase 17	13.6753	3.54227	23.8084	6.5686	2.71559	2.38174e-10	6.98455e-09
4327	MMP19	matrix metallopeptidase 19	10.924	15.8528	5.99512	0.366369	-1.44863	0.000829521	0.00606346
440515	ZNF506	zinc finger protein 506	38.9727	25.6005	52.3449	2.04504	1.03213	1.72977e-05	0.000209044
440603	BCL2L15	BCL2 like 15	377.606	663.267	91.9448	0.138743	-2.84952	5.30771e-54	2.24137e-51
442319	ZNF727	zinc finger protein 727	30.5189	1.51413	59.5237	36.6524	5.19584	6.52018e-13	2.72998e-11
4664	NAB1	NGFI-A binding protein 1	1185.15	1597.25	773.05	0.484611	-1.0451	2.22098e-06	3.29249e-05
4747	NEFL	neurofilament, light polypeptide	1837.38	2786.13	888.616	0.319131	-1.64778	1.03345e-19	7.37896e-18
4851	NOTCH1	notch 1	2500.49	3783.71	1217.27	0.322088	-1.63447	1.54379e-24	1.66549e-22
4856	NOV	nephroblastoma overexpressed	71.3017	104.589	38.0148	0.369765	-1.43532	1.51122e-09	3.93931e-08
4879	NPPB	natriuretic peptide B	29.464	3.12749	55.8005	16.6073	4.05375	2.2449e-29	3.42058e-27
4900	NRGN	neurogranin	88.9832	44.4763	133.49	3.00266	1.58624	6.21511e-06	8.23112e-05
4938	OAS1	2'-5'-oligoadenylate synthetase 1	7.78961	2.2251	13.3541	5.62622	2.49217	1.79549e-07	3.33803e-06
5021	OXTR	oxytocin receptor	150.169	210.972	89.3667	0.425014	-1.23442	2.33271e-07	4.23468e-06
5055	SERPINB2	serpin family B member 2	11.0126	18.0099	4.01531	0.226421	-2.14292	0.000149883	0.00140384
5064	PALM	paralemmin	14.4659	24.5739	4.3579	0.176574	-2.50166	2.29928e-07	4.18515e-06
5069	PAPPA	pappalysin 1	82.4103	145.499	19.3219	0.135203	-2.8868	4.05684e-24	4.19302e-22
50863	NTM	neurotrimin	512.115	5.92727	1018.3	166.755	7.38159	7.34441e-85	8.35003e-82
5091	PC	pyruvate carboxylase	265.46	168.392	362.528	2.15522	1.10784	1.85273e-07	3.42292e-06
5097	PCDH1	protocadherin 1	52.6586	24.523	80.7943	3.29005	1.71811	5.90905e-12	2.16178e-10
5101	PCDH9	protocadherin 9	7.72691	1.03537	14.4185	13.1144	3.71308	3.024e-10	8.64502e-09
51065	RPS27L	ribosomal protein S27 like	2629.42	1670.83	3588.01	2.14878	1.10352	6.07153e-12	2.21573e-10
51157	ZNF580	zinc finger protein 580	304.576	428.01	181.142	0.422821	-1.24188	3.86127e-11	1.24606e-09
5137	PDE1C	phosphodiesterase 1C	64.635	30.1205	99.1495	3.29073	1.71841	0.00109259	0.00766055
5159	PDGFRB	platelet derived growth factor receptor beta	91.3769	30.064	152.69	5.05379	2.33737	5.09581e-12	1.8782e-10
51611	DPH5	diphthamide biosynthesis 5	1450.48	2139.78	761.181	0.355748	-1.49107	8.03173e-16	4.33244e-14
5166	PDK4	pyruvate dehydrogenase kinase 4	54.7172	74.1355	35.2989	0.481386	-1.05473	0.000415304	0.00340677
5251	PHEX	phosphate regulating endopeptidase homolog, X-linked	28.7558	12.7607	44.7509	3.49253	1.80427	1.45911e-09	3.82368e-08
5329	PLAUR	plasminogen activator, urokinase receptor	2549.22	3533.8	1564.64	0.442886	-1.17499	1.3356e-11	4.62298e-10
5376	PMP22	peripheral myelin protein 22	980.243	531.605	1428.88	2.68926	1.42721	3.54078e-19	2.38962e-17
54	ACP5	acid phosphatase 5, tartrate resistant	17.9366	28.4154	7.45784	0.264244	-1.92006	5.19134e-05	0.000549234
54332	GDAP1	ganglioside induced differentiation associated protein 1	9.97041	3.98351	15.9573	4.05821	2.02084	0.000216685	0.00192566
54482	TRMT13	tRNA methyltransferase 13 homolog	560.078	767.628	352.528	0.459681	-1.12129	2.63095e-12	1.0022e-10
54680	ZNHIT6	zinc finger HIT-type containing 6	3303.27	4799.81	1806.73	0.376661	-1.40866	3.47619e-21	2.83857e-19
54704	PDP1	pyruvate dehyrogenase phosphatase catalytic subunit 1	2473.62	3502.54	1444.71	0.41318	-1.27516	1.65545e-07	3.09117e-06
54858	PGPEP1	pyroglutamyl-peptidase I	147.538	95.4791	199.596	2.09268	1.06535	7.23179e-08	1.45225e-06
54988	ACSM5	acyl-CoA synthetase medium-chain family member 5	23.1706	42.0649	4.27618	0.10236	-3.28828	2.12255e-13	9.19978e-12
55022	PID1	phosphotyrosine interaction domain containing 1	7.83198	0.52418	15.1398	24.4145	4.60967	1.05395e-12	4.27949e-11
55083	KIF26B	kinesin family member 26B	157.051	215	99.1033	0.460906	-1.11745	1.51082e-08	3.40394e-07
55084	SOBP	sine oculis binding protein homolog	36.2209	20.3795	52.0622	2.56553	1.35926	3.51506e-07	6.08344e-06
55144	LRRC8D	leucine rich repeat containing 8 family member D	2429.97	3328.84	1531.11	0.460367	-1.11914	1.12062e-12	4.51303e-11
55286	C4orf19	chromosome 4 open reading frame 19	30.394	14.1519	46.6361	3.29637	1.72088	8.73768e-10	2.35662e-08
55422	ZNF331	zinc finger protein 331	550.644	848.98	252.308	0.296924	-1.75184	3.49205e-25	3.93989e-23
55599	RNPC3	RNA binding region (RNP1, RRM) containing 3	460.007	615.665	304.349	0.495184	-1.01396	6.0876e-07	1.00982e-05
55638	SYBU	syntabulin	26.8195	2.23391	51.4051	21.5991	4.4329	4.65934e-26	5.73875e-24
55659	ZNF416	zinc finger protein 416	185.179	250.121	120.238	0.481334	-1.05489	4.16659e-07	7.11111e-06
5567	PRKACB	protein kinase cAMP-activated catalytic subunit beta	1957.63	2949.52	965.742	0.327851	-1.60889	2.17678e-16	1.25186e-14
55672	NBPF1	neuroblastoma breakpoint family member 1	770.972	364.896	1177.05	3.22542	1.68949	2.16962e-21	1.7815e-19
55679	LIMS2	LIM zinc finger domain containing 2	36.1096	21.6248	50.5944	2.34893	1.23201	2.93369e-06	4.23024e-05
55795	PCID2	PCI domain containing 2	1521.19	969.066	2073.32	2.14127	1.09846	8.16039e-12	2.9133e-10
55803	ADAP2	ArfGAP with dual PH domains 2	20.0806	27.8478	12.3134	0.444729	-1.169	0.000123487	0.00119368
5586	PKN2	protein kinase N2	4304.74	5950.63	2658.85	0.447442	-1.16023	1.00173e-06	1.58274e-05
55906	ZC4H2	zinc finger C4H2-type containing	29.7526	2.19776	57.3074	24.2794	4.60166	3.79812e-34	7.01702e-32
55917	CTTNBP2NL	CTTNBP2 N-terminal like	1633.98	2369.87	898.083	0.379467	-1.39796	3.74605e-11	1.21685e-09
5600	MAPK11	mitogen-activated protein kinase 11	199.268	91.6914	306.844	3.3562	1.74683	5.73812e-15	2.89452e-13
5649	RELN	reelin	2310.51	3624.16	996.865	0.275574	-1.85949	2.61695e-09	6.56681e-08
5651	TMPRSS15	transmembrane protease, serine 15	184.601	0.268814	368.934	986.504	9.94618	1.17984e-65	9.17791e-63
5657	PRTN3	proteinase 3	12.3743	20.1269	4.62158	0.233587	-2.09797	5.80348e-05	0.000604905
56971	CEACAM19	carcinoembryonic antigen related cell adhesion molecule 19	36.0815	48.5352	23.6279	0.482289	-1.05203	0.000154398	0.00143616
5727	PTCH1	patched 1	268.404	388.004	148.803	0.384334	-1.37957	6.52533e-08	1.32297e-06
57343	ZNF304	zinc finger protein 304	357.588	481.965	233.211	0.485156	-1.04348	2.3386e-09	5.93891e-08
5737	PTGFR	prostaglandin F receptor	10.722	16.8072	4.63683	0.271005	-1.88361	0.000232386	0.00205116
57379	AICDA	activation induced cytidine deaminase	21.1018	29.3086	12.895	0.438257	-1.19015	0.000238699	0.00210165
5744	PTHLH	parathyroid hormone like hormone	30.2909	14.774	45.8079	3.11368	1.63862	4.99173e-07	8.38384e-06
5745	PTH1R	parathyroid hormone 1 receptor	26.4337	0	52.8673	429.504	8.74653	9.05484e-38	2.02774e-35
57451	TENM2	teneurin transmembrane protein 2	867.959	71.2189	1664.7	23.3615	4.54606	3.47392e-60	1.83373e-57
57573	ZNF471	zinc finger protein 471	600.248	830.583	369.913	0.446218	-1.16418	3.15453e-06	4.50473e-05
57597	BAHCC1	BAH domain and coiled-coil containing 1	36.572	49.748	23.3961	0.47005	-1.08912	1.90847e-05	0.000227767
57684	ZBTB26	zinc finger and BTB domain containing 26	243.526	338.12	148.931	0.442016	-1.17783	0.000906712	0.00655957
57692	MAGEE1	MAGE family member E1	16.8079	3.55708	30.0588	8.37327	3.06579	5.11256e-14	2.36136e-12
57761	TRIB3	tribbles pseudokinase 3	2686.11	1497.07	3875.14	2.58996	1.37293	1.10669e-18	7.33493e-17
57834	CYP4F11	cytochrome P450 family 4 subfamily F member 11	19.8382	9.50706	30.1694	3.14822	1.65454	3.4363e-07	5.9611e-06
5787	PTPRB	protein tyrosine phosphatase, receptor type B	81.9111	131.143	32.6792	0.250486	-1.9972	2.43484e-20	1.82675e-18
5825	ABCD3	ATP binding cassette subfamily D member 3	3910.77	5489.2	2332.34	0.425346	-1.23329	1.95167e-12	7.61099e-11
58491	ZNF71	zinc finger protein 71	306.104	429.446	182.762	0.425368	-1.23322	2.38877e-09	6.04556e-08
58499	ZNF462	zinc finger protein 462	929.339	1256.02	602.66	0.480471	-1.05748	1.30465e-06	2.0255e-05
5876	RABGGTB	Rab geranylgeranyltransferase beta subunit	5027.43	6847.8	3207.06	0.468703	-1.09326	8.86398e-13	3.62908e-11
5906	RAP1A	RAP1A, member of RAS oncogene family	3331.98	4626.54	2037.41	0.440786	-1.18185	1.44331e-15	7.53786e-14
60676	PAPPA2	pappalysin 2	10.4886	1.03537	19.9418	17.7179	4.14714	3.59494e-12	1.34856e-10
60677	CELF6	CUGBP, Elav-like family member 6	16.3196	24.8585	7.78079	0.309299	-1.69292	2.60371e-06	3.79141e-05
6196	RPS6KA2	ribosomal protein S6 kinase A2	157.372	35.7907	278.954	7.77924	2.95963	3.73953e-34	6.99624e-32
624	BDKRB2	bradykinin receptor B2	5.80039	0.989494	10.6113	9.47202	3.24367	4.63333e-08	9.61806e-07
6262	RYR2	ryanodine receptor 2	9.49814	1.00294	17.9933	16.2007	4.01798	1.49334e-11	5.12101e-10
6271	S100A1	S100 calcium binding protein A1	565.207	783.368	347.045	0.443502	-1.17299	3.74551e-13	1.59535e-11
6272	SORT1	sortilin 1	2515.96	3477.96	1553.96	0.447215	-1.16096	1.00778e-11	3.53799e-10
6277	S100A6	S100 calcium binding protein A6	8103.23	10896.8	5309.7	0.487654	-1.03607	2.12831e-10	6.32926e-09
6288	SAA1	serum amyloid A1	954.297	292.261	1616.33	5.5354	2.46869	7.22767e-44	2.1801e-41
6289	SAA2	serum amyloid A2	62.2964	36.7955	87.7973	2.38713	1.25528	8.76124e-05	0.00087494
63934	ZNF667	zinc finger protein 667	993.34	1495.41	491.272	0.328689	-1.6052	5.99167e-23	5.53481e-21
64116	SLC39A8	solute carrier family 39 member 8	933.203	473.763	1392.64	2.94123	1.55642	4.50283e-21	3.61695e-19
64288	ZSCAN31	zinc finger and SCAN domain containing 31	83.3311	118.926	47.7365	0.403265	-1.3102	3.87213e-06	5.3889e-05
64393	ZMAT3	zinc finger matrin-type 3	1279.56	686.181	1872.95	2.73258	1.45026	1.277e-10	3.88356e-09
64781	CERK	ceramide kinase	556.561	245.867	867.256	3.53294	1.82087	8.76828e-21	6.8208e-19
6484	ST3GAL4	ST3 beta-galactoside alpha-2,3-sialyltransferase 4	491.161	705.337	276.984	0.39286	-1.34791	2.99935e-13	1.29621e-11
64866	CDCP1	CUB domain containing protein 1	722.261	384.956	1059.57	2.75486	1.46198	1.68199e-18	1.09034e-16
650	BMP2	bone morphogenetic protein 2	208.068	362.904	53.2331	0.146509	-2.77094	4.66249e-48	1.64075e-45
6505	SLC1A1	solute carrier family 1 member 1	10.5947	1.49515	19.6942	12.2077	3.60972	1.06493e-11	3.72097e-10
6507	SLC1A3	solute carrier family 1 member 3	5.41372	0.255366	10.5721	28.0659	4.81075	8.61049e-10	2.32656e-08
6513	SLC2A1	solute carrier family 2 member 1	5217.27	2314.26	8120.28	3.51091	1.81185	8.1374e-26	9.5453e-24
6520	SLC3A2	solute carrier family 3 member 2	12805.4	7723.66	17887.2	2.3169	1.2122	1.2756e-13	5.73052e-12
6579	SLCO1A2	solute carrier organic anion transporter family member 1A2	13.704	22.0044	5.40359	0.258503	-1.95175	4.52604e-07	7.68024e-06
658	BMPR1B	bone morphogenetic protein receptor type 1B	108.648	27.8737	189.422	6.7937	2.7642	5.94336e-26	7.08411e-24
6582	SLC22A2	solute carrier family 22 member 2	16.9181	25.023	8.81323	0.353208	-1.50141	1.70618e-05	0.00020653
65982	ZSCAN18	zinc finger and SCAN domain containing 18	540.23	877.202	203.259	0.231597	-2.11031	8.03672e-36	1.62716e-33
6616	SNAP25	synaptosome associated protein 25	4.98865	2.05594	7.92136	3.73729	1.90199	0.000684846	0.00517751
6659	SOX4	SRY-box 4	1766.53	2617.33	915.735	0.350219	-1.51367	4.67013e-17	2.79451e-15
6756	SSX1	SSX family member 1	18.9005	36.3012	1.4998	0.0440105	-4.50601	1.41659e-13	6.26862e-12
6781	STC1	stanniocalcin 1	23.8238	0.478761	47.1688	75.9947	6.24783	1.13899e-31	1.87048e-29
6817	SULT1A1	sulfotransferase family 1A member 1	83.5909	27.6304	139.551	5.03266	2.33132	2.81387e-24	2.97064e-22
687	KLF9	Kruppel like factor 9	93.6401	44.8484	142.432	3.17452	1.66654	3.21798e-05	0.000359499
6876	TAGLN	transgelin	877.835	520.952	1234.72	2.37059	1.24525	1.44943e-05	0.000177633
6884	TAF13	TATA-box binding protein associated factor 13	731.067	1027.3	434.836	0.423814	-1.2385	2.86841e-09	7.13721e-08
6925	TCF4	transcription factor 4	65.1176	38.6016	91.6337	2.37075	1.24534	2.33509e-07	4.23468e-06
6932	TCF7	transcription factor 7 (T-cell specific, HMG-box)	33.2123	19.652	46.7726	2.37762	1.24952	4.57251e-05	0.000491146
70	ACTC1	actin, alpha, cardiac muscle 1	21.3188	2.3391	40.2984	16.995	4.08704	5.58172e-24	5.61209e-22
7039	TGFA	transforming growth factor alpha	4828.63	1294.82	8362.44	6.46455	2.69255	1.33833e-41	3.73218e-39
7093	TLL2	tolloid like 2	309.814	168.043	451.584	2.69173	1.42853	5.02819e-16	2.75247e-14
7096	TLR1	toll like receptor 1	12.8337	3.74804	21.9193	5.76357	2.52696	1.08645e-08	2.50119e-07
718	C3	complement C3	39.1029	11.5996	66.6061	5.67193	2.50384	1.93202e-11	6.53437e-10
7185	TRAF1	TNF receptor associated factor 1	202.616	314.142	91.0904	0.289398	-1.78887	2.54254e-09	6.41275e-08
7226	TRPM2	transient receptor potential cation channel subfamily M member 2	148.193	23.438	272.948	11.6666	3.54432	5.54555e-31	8.90904e-29
7227	TRPS1	transcriptional repressor GATA binding 1	58.9356	17.1161	100.755	5.86966	2.55328	2.35568e-07	4.26156e-06
727	C5	complement C5	96.1088	156.644	35.5736	0.227975	-2.13305	1.48374e-24	1.61248e-22
727936	GXYLT2	glucoside xylosyltransferase 2	132.552	56.187	208.916	3.71379	1.89289	5.02796e-21	3.97397e-19
728113	ANXA8L1	annexin A8-like 1	21.7233	32.051	11.3956	0.355862	-1.49061	8.99608e-07	1.43433e-05
730051	ZNF814	zinc finger protein 814	530.982	763.759	298.205	0.390702	-1.35586	4.71032e-16	2.59771e-14
7356	SCGB1A1	secretoglobin family 1A member 1	9.58777	5.24365	13.9319	2.61053	1.38435	0.000759544	0.00564727
7421	VDR	vitamin D (1,25- dihydroxyvitamin D3) receptor	18.8006	8.55791	29.0432	3.35951	1.74825	8.9621e-08	1.75443e-06
7422	VEGFA	vascular endothelial growth factor A	1253.26	776.918	1729.6	2.22792	1.1557	4.99798e-14	2.32296e-12
7461	CLIP2	CAP-Gly domain containing linker protein 2	368.308	492.297	244.319	0.498233	-1.00511	8.73383e-07	1.39704e-05
7474	WNT5A	Wnt family member 5A	314.538	56.5956	572.481	10.1034	3.33677	1.19704e-18	7.8983e-17
7477	WNT7B	Wnt family member 7B	846.602	1184.72	508.485	0.429353	-1.21976	1.22885e-07	2.34959e-06
7482	WNT2B	Wnt family member 2B	72.0707	105.613	38.5285	0.366242	-1.44913	2.07669e-06	3.10348e-05
7490	WT1	Wilms tumor 1	192.042	103.414	280.67	2.71451	1.44069	3.37953e-11	1.10508e-09
7539	ZFP37	ZFP37 zinc finger protein	127.44	174.876	80.0048	0.459402	-1.12217	4.34042e-05	0.000468943
7546	ZIC2	Zic family member 2	803.102	505.73	1100.48	2.1785	1.12334	1.15132e-11	4.01333e-10
7554	ZNF8	zinc finger protein 8	177.085	248.041	106.13	0.42844	-1.22284	1.44917e-09	3.8044e-08
7565	ZNF17	zinc finger protein 17	143.661	192.422	94.8994	0.49494	-1.01468	3.89809e-08	8.18377e-07
7596	ZNF45	zinc finger protein 45	1509.72	2475.96	543.484	0.2197	-2.18639	9.19258e-37	1.94095e-34
761	CA3	carbonic anhydrase 3	30.4566	12.439	48.4743	3.86204	1.94936	6.701e-12	2.42747e-10
7627	ZNF75A	zinc finger protein 75a	215.728	306.178	125.278	0.409936	-1.28653	1.40455e-10	4.24526e-09
7638	ZNF221	zinc finger protein 221	52.1028	86.7495	17.456	0.20376	-2.29505	1.02221e-08	2.36808e-07
7643	ZNF90	zinc finger protein 90	27.5471	10.8414	44.2529	4.14179	2.05026	2.63205e-10	7.67291e-09
7675	ZNF121	zinc finger protein 121	385.664	526.357	244.971	0.46626	-1.10079	0.000951171	0.00683421
7691	ZNF132	zinc finger protein 132	61.2777	101.971	20.5843	0.201199	-2.3133	7.16781e-20	5.16782e-18
7693	ZNF134	zinc finger protein 134	390.828	550.691	230.965	0.420134	-1.25108	7.59091e-10	2.06618e-08
771	CA12	carbonic anhydrase 12	1293.33	193.186	2393.47	12.403	3.63261	1.49918e-78	1.38487e-75
7739	ZNF185	zinc finger protein 185 (LIM domain)	120.492	24.4493	216.536	8.91252	3.15583	1.66042e-41	4.54463e-39
776	CACNA1D	calcium voltage-gated channel subunit alpha1 D	6.99244	2.48047	11.5044	4.48381	2.16472	1.0265e-05	0.000129121
7773	ZNF230	zinc finger protein 230	207.47	301.802	113.138	0.375452	-1.4133	7.28849e-16	3.96044e-14
7813	EVI5	ecotropic viral integration site 5	1231.46	1824.99	637.933	0.349909	-1.51495	1.16283e-17	7.25172e-16
7846	TUBA1A	tubulin alpha 1a	303.361	453.593	153.128	0.338482	-1.56285	3.82133e-13	1.62297e-11
7869	SEMA3B	semaphorin 3B	354.302	626.397	82.2063	0.131332	-2.92871	3.4197e-19	2.3185e-17
79149	ZSCAN5A	zinc finger and SCAN domain containing 5A	267.123	419.299	114.948	0.274143	-1.867	1.21711e-12	4.88828e-11
79413	ZBED2	zinc finger BED-type containing 2	36.0074	14.9125	57.1023	3.87404	1.95384	1.46901e-10	4.43102e-09
79589	RNF128	ring finger protein 128, E3 ubiquitin protein ligase	148.096	2.03368	294.158	138.2	7.11062	2.01241e-60	1.10161e-57
79668	PARP8	poly(ADP-ribose) polymerase family member 8	270.323	119.49	421.155	3.51849	1.81496	2.90435e-18	1.85828e-16
79673	ZNF329	zinc finger protein 329	380.105	521.008	239.202	0.459492	-1.12189	2.90426e-12	1.09783e-10
7980	TFPI2	tissue factor pathway inhibitor 2	1051.69	1570.45	532.927	0.339374	-1.55905	1.55194e-12	6.16604e-11
79838	TMC5	transmembrane channel like 5	19.3825	26.8916	11.8733	0.44828	-1.15753	0.000893292	0.00646919
79845	RNF122	ring finger protein 122	70.8982	96.6421	45.1542	0.470859	-1.08663	3.33752e-07	5.81705e-06
79858	NEK11	NIMA related kinase 11	98.9714	133.756	64.1866	0.481299	-1.05499	7.36349e-08	1.47469e-06
79871	RPAP2	RNA polymerase II associated protein 2	730.006	1030.71	429.3	0.416723	-1.26284	4.34969e-16	2.4078e-14
80036	TRPM3	transient receptor potential cation channel subfamily M member 3	10.1474	15.9396	4.35531	0.277906	-1.84733	3.36297e-05	0.000373648
80095	ZNF606	zinc finger protein 606	275.075	434.178	115.973	0.267975	-1.89983	2.94809e-26	3.69261e-24
80108	ZFP2	ZFP2 zinc finger protein	9.24327	14.7299	3.75662	0.257957	-1.9548	2.82188e-05	0.000319842
80315	CPEB4	cytoplasmic polyadenylation element binding protein 4	84.0367	18.6665	149.407	7.95328	2.99155	1.4761e-15	7.68196e-14
80781	COL18A1	collagen type XVIII alpha 1 chain	7263.48	10204.3	4322.68	0.423906	-1.23818	9.24384e-16	4.93228e-14
80823	BHLHB9	basic helix-loop-helix domain containing, class B, 9	37.7768	51.981	23.5727	0.461096	-1.11686	6.97387e-06	9.12966e-05
8120	AP3B2	adaptor related protein complex 3 beta 2 subunit	17.9112	26.0876	9.73483	0.383888	-1.38124	0.00018119	0.00164895
8140	SLC7A5	solute carrier family 7 member 5	28544.2	15752.9	41335.4	2.62526	1.39246	1.25299e-18	8.23078e-17
81615	TMEM163	transmembrane protein 163	18.4538	9.73931	27.1682	2.71045	1.43853	1.38651e-05	0.000170487
8228	PNPLA4	patatin like phospholipase domain containing 4	225.389	349.66	101.117	0.289239	-1.78966	2.08519e-22	1.84546e-20
834	CASP1	caspase 1	7.81736	3.09684	12.5379	4.01095	2.00394	6.44849e-05	0.000665563
83719	YPEL3	yippee like 3	50.1303	29.1933	71.0673	2.43502	1.28394	3.0587e-08	6.53288e-07
83933	HDAC10	histone deacetylase 10	394.297	258.157	530.437	2.05718	1.04067	2.76385e-09	6.90028e-08
84146	ZNF644	zinc finger protein 644	2351.53	3366.76	1336.31	0.397435	-1.33121	1.97809e-12	7.69374e-11
84168	ANTXR1	anthrax toxin receptor 1	5.54698	10.1346	0.959329	0.108039	-3.21038	2.31851e-07	4.21495e-06
8428	STK24	serine/threonine kinase 24	3239.73	2022.81	4456.66	2.20462	1.14053	2.09611e-13	9.11193e-12
84501	SPIRE2	spire type actin nucleation factor 2	175.285	246.568	104.001	0.42091	-1.24842	1.99743e-11	6.74019e-10
84622	ZNF594	zinc finger protein 594	33.2844	2.71731	63.8515	22.2893	4.47828	3.03994e-36	6.24033e-34
84675	TRIM55	tripartite motif containing 55	136.94	68.7836	205.097	2.97875	1.57471	7.73206e-15	3.86081e-13
8468	FKBP6	FK506 binding protein 6	12.6024	19.3586	5.84629	0.295662	-1.75798	6.23803e-06	8.24669e-05
84909	C9orf3	chromosome 9 open reading frame 3	711.265	963.319	459.21	0.476828	-1.06846	1.78812e-11	6.07551e-10
84914	ZNF587	zinc finger protein 587	1752.18	2557.63	946.729	0.370664	-1.43182	2.23595e-09	5.69783e-08
8522	GAS7	growth arrest specific 7	17.5522	9.31474	25.7897	2.7611	1.46524	8.71097e-06	0.000111761
85416	ZIC5	Zic family member 5	105.046	25.3121	184.78	7.28367	2.86467	9.1204e-25	9.98515e-23
8542	APOL1	apolipoprotein L1	6957.76	2513.31	11402.2	4.53864	2.18226	1.81766e-27	2.37743e-25
860	RUNX2	runt related transcription factor 2	960.212	603.285	1317.14	2.18554	1.12799	1.45075e-11	4.99817e-10
8605	PLA2G4C	phospholipase A2 group IVC	19.5143	31.7868	7.24189	0.228683	-2.12858	2.17434e-07	3.96261e-06
8609	KLF7	Kruppel like factor 7	456.404	638.117	274.691	0.431206	-1.21355	1.25041e-11	4.33829e-10
8635	RNASET2	ribonuclease T2	3120.56	1240.3	5000.82	4.03389	2.01217	9.16159e-26	1.06621e-23
8639	AOC3	amine oxidase, copper containing 3	30.3821	49.9608	10.8034	0.220773	-2.17937	1.21225e-14	5.89378e-13
8660	IRS2	insulin receptor substrate 2	6511.25	2817.25	10205.3	3.62658	1.85861	1.00984e-28	1.42147e-26
8839	WISP2	WNT1 inducible signaling pathway protein 2	286.637	542.446	30.8275	0.056488	-4.14591	3.05257e-38	7.16144e-36
8842	PROM1	prominin 1	10.0341	15.5673	4.50098	0.290118	-1.78529	0.000113868	0.00110867
8881	CDC16	cell division cycle 16	2751.53	1771.2	3731.86	2.10858	1.07627	2.83708e-12	1.07518e-10
89927	C16orf45	chromosome 16 open reading frame 45	41.3559	70.9808	11.7309	0.16407	-2.60762	4.8243e-20	3.51247e-18
90233	ZNF551	zinc finger protein 551	247.298	351.073	143.524	0.409704	-1.28735	3.84514e-11	1.2437e-09
90427	BMF	Bcl2 modifying factor	80.6909	131.875	29.5068	0.223995	-2.15846	6.22241e-19	4.18033e-17
9050	PSTPIP2	proline-serine-threonine phosphatase interacting protein 2	60.3348	84.8407	35.8289	0.421134	-1.24765	2.43329e-07	4.38045e-06
9052	GPRC5A	G protein-coupled receptor class C group 5 member A	430.586	601.042	260.129	0.433086	-1.20728	7.46562e-07	1.21122e-05
9053	MAP7	microtubule associated protein 7	26.2903	9.35552	43.2251	4.6214	2.20833	1.21233e-11	4.21607e-10
90827	ZNF479	zinc finger protein 479	10.5429	0.255366	20.8305	56.1479	5.81116	1.16228e-16	6.73667e-15
9111	NMI	N-myc and STAT interactor	342.505	220.828	464.181	2.1031	1.07252	3.93334e-11	1.26655e-09
9122	SLC16A4	solute carrier family 16 member 4	83.1843	115.209	51.16	0.44629	-1.16395	0.000313711	0.00266016
91624	NEXN	nexilin F-actin binding protein	1004.18	1402.23	606.126	0.43232	-1.20983	8.72988e-05	0.000873579
9241	NOG	noggin	111.379	49.9505	172.807	3.4461	1.78496	5.07584e-15	2.56921e-13
9246	UBE2L6	ubiquitin conjugating enzyme E2 L6	159.494	38.8036	280.184	7.20629	2.84926	8.49344e-22	7.17331e-20
92949	ADAMTSL1	ADAMTS like 1	58.2197	9.52331	106.916	11.3067	3.4991	7.8578e-29	1.14169e-26
9314	KLF4	Kruppel like factor 4	285.07	418.99	151.151	0.361321	-1.46865	8.52692e-14	3.85406e-12
94121	SYTL4	synaptotagmin like 4	127.692	49.2865	206.098	4.19371	2.06823	3.65195e-23	3.41619e-21
9422	ZNF264	zinc finger protein 264	520.234	716.187	324.282	0.453303	-1.14145	4.83424e-11	1.52998e-09
9501	RPH3AL	rabphilin 3A-like (without C2 domains)	133.89	81.6889	186.091	2.27805	1.1878	1.64876e-08	3.69223e-07
9518	GDF15	growth differentiation factor 15	39.4802	20.3184	58.6419	2.90241	1.53725	4.16297e-06	5.74497e-05
9536	PTGES	prostaglandin E synthase	14.4277	23.2799	5.5755	0.251884	-1.98917	2.25066e-06	3.32981e-05
9554	SEC22B	SEC22 homolog B, vesicle trafficking protein (gene/pseudogene)	3420.88	4591.28	2250.48	0.490714	-1.02705	1.63754e-07	3.06365e-06
9580	SOX13	SRY-box 13	150.043	204.418	95.6677	0.468821	-1.09289	5.2985e-10	1.46651e-08
9590	AKAP12	A-kinase anchoring protein 12	5054.52	7586.09	2522.94	0.332795	-1.58729	3.37019e-17	2.04145e-15
9653	HS2ST1	heparan sulfate 2-O-sulfotransferase 1	3374.49	4611.61	2137.37	0.464088	-1.10753	3.03672e-08	6.49532e-07
9699	RIMS2	regulating synaptic membrane exocytosis 2	142.917	2.76273	283.071	98.5117	6.62222	4.15866e-89	7.68312e-86
9901	SRGAP3	SLIT-ROBO Rho GTPase activating protein 3	23.8966	36.7092	11.0841	0.296085	-1.75592	2.79035e-06	4.04724e-05
9971	NR1H4	nuclear receptor subfamily 1 group H member 4	14.7038	24.2443	5.16329	0.222854	-2.16583	5.31034e-06	7.1612e-05
9982	FGFBP1	fibroblast growth factor binding protein 1	15.4244	24.8538	5.99504	0.248805	-2.00691	2.44199e-08	5.29217e-07

## Sheet: (B) Zinc genes in RefSeq
1		SLC30A2	Solute Carrier Family 30 Member 2	Protein Coding	49	GC01M026048	99.94
2		SLC39A4	Solute Carrier Family 39 Member 4	Protein Coding	49	GC08M144409	79.38
3		SLC30A5	Solute Carrier Family 30 Member 5	Protein Coding	46	GC05P069093	47.07
4		SLC30A4	Solute Carrier Family 30 Member 4	Protein Coding	45	GC15M045479	42.47
5		SLC39A5	Solute Carrier Family 39 Member 5	Protein Coding	45	GC12P056237	34.03
6		SLC30A8	Solute Carrier Family 30 Member 8	Protein Coding	48	GC08P116950	32.41
7		SLC39A8	Solute Carrier Family 39 Member 8	Protein Coding	47	GC04M102252	30.8
8		SLC30A1	Solute Carrier Family 30 Member 1	Protein Coding	45	GC01M211571	27.48
9		SLC39A1	Solute Carrier Family 39 Member 1	Protein Coding	45	GC01M153931	27.31
10		WT1	Wilms Tumor 1	Protein Coding	55	GC11M032365	26.65
11		SOD1	Superoxide Dismutase 1	Protein Coding	59	GC21P031659	26.1
12		SLC30A7	Solute Carrier Family 30 Member 7	Protein Coding	44	GC01P100824	25.84
13		SLC30A3	Solute Carrier Family 30 Member 3	Protein Coding	44	GC02M027219	25.01
14		SLC39A2	Solute Carrier Family 39 Member 2	Protein Coding	42	GC14P021100	24.9
15		SLC30A10	Solute Carrier Family 30 Member 10	Protein Coding	48	GC01M219685	24.86
16		ZBTB16	Zinc Finger And BTB Domain Containing 16	Protein Coding	53	GC11P114059	24.6
17		DZIP1	DAZ Interacting Zinc Finger Protein 1	Protein Coding	42	GC13M095578	23.07
18		SLC30A6	Solute Carrier Family 30 Member 6	Protein Coding	44	GC02P032166	22.81
19		ZEB1	Zinc Finger E-Box Binding Homeobox 1	Protein Coding	54	GC10P031330	22.39
20		SLC39A14	Solute Carrier Family 39 Member 14	Protein Coding	49	GC08P022280	20.98
21		SLC39A7	Solute Carrier Family 39 Member 7	Protein Coding	45	GC06P033200	20.89
22		SLC39A3	Solute Carrier Family 39 Member 3	Protein Coding	44	GC19M002732	20.7
23		ZFY	Zinc Finger Protein Y-Linked	Protein Coding	39	GC0YP002846	20.38
24		GLI1	GLI Family Zinc Finger 1	Protein Coding	53	GC12P057460	20.16
25		SLC39A6	Solute Carrier Family 39 Member 6	Protein Coding	44	GC18M036108	20.15
26		ALAS2	5'-Aminolevulinate Synthase 2	Protein Coding	51	GC0XM055035	20.13
27		PSTPIP1	Proline-Serine-Threonine Phosphatase Interacting Protein 1	Protein Coding	51	GC15P076993	19.96
28		GLI2	GLI Family Zinc Finger 2	Protein Coding	55	GC02P120735	19.28
29		ZEB2	Zinc Finger E-Box Binding Homeobox 2	Protein Coding	54	GC02M144384	19.12
30		ZFX	Zinc Finger Protein X-Linked	Protein Coding	42	GC0XP024167	18.72
31		PATZ1	POZ/BTB And AT Hook Containing Zinc Finger 1	Protein Coding	44	GC22M031325	18.67
32		SNAI1	Snail Family Transcriptional Repressor 1	Protein Coding	51	GC20P049982	18.58
33		ZC3HAV1	Zinc Finger CCCH-Type Containing, Antiviral 1	Protein Coding	45	GC07M139044	18.4
34		EGR1	Early Growth Response 1	Protein Coding	50	GC05P138465	18.31
35		ZNF274	Zinc Finger Protein 274	Protein Coding	41	GC19P058182	18.01
36		TMPO	Thymopoietin	Protein Coding	52	GC12P098515	17.99
37		IKZF1	IKAROS Family Zinc Finger 1	Protein Coding	54	GC07P050343	17.95
38		ZFP36	ZFP36 Ring Finger Protein	Protein Coding	44	GC19P039406	17.82
39		ZFPM2	Zinc Finger Protein, FOG Family Member 2	Protein Coding	47	GC08P104590	17.79
40		MAZ	MYC Associated Zinc Finger Protein	Protein Coding	44	GC16P029806	17.67
41		SLC39A13	Solute Carrier Family 39 Member 13	Protein Coding	47	GC11P047430	17.39
42		PRDM2	PR/SET Domain 2	Protein Coding	47	GC01P013776	17.38
43		ZBTB17	Zinc Finger And BTB Domain Containing 17	Protein Coding	47	GC01M015943	17.37
44		GLI3	GLI Family Zinc Finger 3	Protein Coding	56	GC07M042000	17.29
45		ZNF148	Zinc Finger Protein 148	Protein Coding	45	GC03M125225	17.27
46		SLC39A10	Solute Carrier Family 39 Member 10	Protein Coding	44	GC02P195575	17.22
47		ZNF24	Zinc Finger Protein 24	Protein Coding	44	GC18M035332	17.12
48		SP1	Sp1 Transcription Factor	Protein Coding	51	GC12P053380	16.86
49		SLC39A12	Solute Carrier Family 39 Member 12	Protein Coding	43	GC10P017906	16.71
50		SLC30A9	Solute Carrier Family 30 Member 9	Protein Coding	43	GC04P041992	16.7
51		TRIM28	Tripartite Motif Containing 28	Protein Coding	49	GC19P058544	16.53
52		ZNF331	Zinc Finger Protein 331	Protein Coding	43	GC19P053521	16.3
53		AZGP1	Alpha-2-Glycoprotein 1, Zinc-Binding	Protein Coding	49	GC07M099967	16.15
54		CTCF	CCCTC-Binding Factor	Protein Coding	52	GC16P067563	16.14
55		ZNF10	Zinc Finger Protein 10	Protein Coding	42	GC12P133131	16.14
56		ZNF143	Zinc Finger Protein 143	Protein Coding	45	GC11P009483	16.04
57		ZNF43	Zinc Finger Protein 43	Protein Coding	40	GC19M022295	16.02
58		ZKSCAN7	Zinc Finger With KRAB And SCAN Domains 7	Protein Coding	37	GC03P044556	15.78
59		ZNF146	Zinc Finger Protein 146	Protein Coding	43	GC19P036763	15.68
60		SNAI2	Snail Family Transcriptional Repressor 2	Protein Coding	50	GC08M048854	15.53
61		ZFPM1	Zinc Finger Protein, FOG Family Member 1	Protein Coding	44	GC16P088519	15.48
62		MT2A	Metallothionein 2A	Protein Coding	50	GC16P056620	15.46
63		ZNF217	Zinc Finger Protein 217	Protein Coding	42	GC20M053567	15.36
64		CA2	Carbonic Anhydrase 2	Protein Coding	57	GC08P085463	15.27
65		ZMPSTE24	Zinc Metallopeptidase STE24	Protein Coding	49	GC01P040258	15.04
66		ZHX1	Zinc Fingers And Homeoboxes 1	Protein Coding	39	GC08M123248	15
67		MZF1	Myeloid Zinc Finger 1	Protein Coding	39	GC19M058562	14.96
68		ZNF71	Zinc Finger Protein 71	Protein Coding	40	GC19P056595	14.96
69		CNBP	CCHC-Type Zinc Finger Nucleic Acid Binding Protein	Protein Coding	49	GC03M129167	14.91
70		ZIC1	Zic Family Member 1	Protein Coding	51	GC03P147393	14.85
71		ZNF33B	Zinc Finger Protein 33B	Protein Coding	39	GC10M042574	14.82
72		ZBTB14	Zinc Finger And BTB Domain Containing 14	Protein Coding	40	GC18M005289	14.66
73		ABCB7	ATP Binding Cassette Subfamily B Member 7	Protein Coding	49	GC0XM075053	14.65
74		ZMYM2	Zinc Finger MYM-Type Containing 2	Protein Coding	45	GC13P019958	14.62
75		ALB	Albumin	Protein Coding	57	GC04P073397	14.62
76		KRBOX4	KRAB Box Domain Containing 4	Protein Coding	34	GC0XP046446	14.55
77		MT3	Metallothionein 3	Protein Coding	46	GC16P056589	14.44
78		PLAGL1	PLAG1 Like Zinc Finger 1	Protein Coding	50	GC06M143884	14.29
79		ZFHX3	Zinc Finger Homeobox 3	Protein Coding	47	GC16M072782	14.26
80		ZNF44	Zinc Finger Protein 44	Protein Coding	42	GC19M012224	14.19
81		ZNF224	Zinc Finger Protein 224	Protein Coding	43	GC19P044094	14.18
82		ZNF346	Zinc Finger Protein 346	Protein Coding	42	GC05P177022	14.14
83		ZNF208	Zinc Finger Protein 208	Protein Coding	36	GC19M022300	14.13
84		KLF4	Kruppel Like Factor 4	Protein Coding	53	GC09M107484	14.03
85		MTF1	Metal Regulatory Transcription Factor 1	Protein Coding	47	GC01M037810	13.98
86		ZKSCAN1	Zinc Finger With KRAB And SCAN Domains 1	Protein Coding	42	GC07P100015	13.94
87		ZIC2	Zic Family Member 2	Protein Coding	49	GC13P099981	13.9
88		ZPR1	ZPR1 Zinc Finger	Protein Coding	39	GC11M116777	13.85
89		ZNF16	Zinc Finger Protein 16	Protein Coding	40	GC08M144930	13.83
90		ZNF423	Zinc Finger Protein 423	Protein Coding	46	GC16M049487	13.8
91		ZNF91	Zinc Finger Protein 91	Protein Coding	39	GC19M023333	13.79
92		ZNF384	Zinc Finger Protein 384	Protein Coding	42	GC12M006668	13.76
93		ZNF182	Zinc Finger Protein 182	Protein Coding	42	GC0XM047974	13.75
94		GTF3A	General Transcription Factor IIIA	Protein Coding	42	GC13P027427	13.71
95		ZBTB32	Zinc Finger And BTB Domain Containing 32	Protein Coding	43	GC19P036739	13.69
96		IKZF3	IKAROS Family Zinc Finger 3	Protein Coding	47	GC17M039759	13.59
97		IKZF2	IKAROS Family Zinc Finger 2	Protein Coding	44	GC02M213001	13.51
98		ZNF22	Zinc Finger Protein 22	Protein Coding	41	GC10P044964	13.5
99		ZNF212	Zinc Finger Protein 212	Protein Coding	40	GC07P149239	13.48
100		ZNF175	Zinc Finger Protein 175	Protein Coding	41	GC19P051571	13.44
101		TF	Transferrin	Protein Coding	56	GC03P133663	13.41
102		ZNF180	Zinc Finger Protein 180	Protein Coding	42	GC19M044475	13.39
103		ZNF2	Zinc Finger Protein 2	Protein Coding	38	GC02P095165	13.38
104		ZIC3	Zic Family Member 3	Protein Coding	52	GC0XP137566	13.37
105		ZNF235	Zinc Finger Protein 235	Protein Coding	37	GC19M044228	13.25
106		ZNF75D	Zinc Finger Protein 75D	Protein Coding	40	GC0XM135248	13.24
107		ALAD	Aminolevulinate Dehydratase	Protein Coding	53	GC09M113386	13.24
108		ZNF12	Zinc Finger Protein 12	Protein Coding	42	GC07M006787	13.19
109		APP	Amyloid Beta Precursor Protein	Protein Coding	59	GC21M025880	13.08
110		ZNF202	Zinc Finger Protein 202	Protein Coding	44	GC11M123724	13.05
111		GATA1	GATA Binding Protein 1	Protein Coding	53	GC0XP048786	13.04
112		ZNF658	Zinc Finger Protein 658	Protein Coding	34	GC09P066856	12.92
113		ZNF142	Zinc Finger Protein 142	Protein Coding	40	GC02M218637	12.9
114		SLC39A9	Solute Carrier Family 39 Member 9	Protein Coding	40	GC14P069398	12.88
115		GLIS2	GLIS Family Zinc Finger 2	Protein Coding	46	GC16P004365	12.86
116		ZACN	Zinc Activated Ion Channel	Protein Coding	38	GC17P076071	12.84
117		GFI1	Growth Factor Independent 1 Transcriptional Repressor	Protein Coding	48	GC01M092412	12.84
118		BCL6	B Cell CLL/Lymphoma 6	Protein Coding	52	GC03M187721	12.8
119		ZNF23	Zinc Finger Protein 23	Protein Coding	42	GC16M071468	12.77
120		ZNRD1	Zinc Ribbon Domain Containing 1	Protein Coding	44	GC06P031365	12.73
121		ZNF197	Zinc Finger Protein 197	Protein Coding	37	GC03P045091	12.72
122		ZXDA	Zinc Finger X-Linked Duplicated A	Protein Coding	36	GC0XM057905	12.71
123		ZNF7	Zinc Finger Protein 7	Protein Coding	41	GC08P144842	12.68
124		ZNF174	Zinc Finger Protein 174	Protein Coding	38	GC16P003401	12.67
125		ZFP64	ZFP64 Zinc Finger Protein	Protein Coding	41	GC20M052051	12.67
126		PARP1	Poly(ADP-Ribose) Polymerase 1	Protein Coding	56	GC01M226360	12.61
127		ZHX2	Zinc Fingers And Homeoboxes 2	Protein Coding	43	GC08P122781	12.56
128		ZNF124	Zinc Finger Protein 124	Protein Coding	41	GC01M247121	12.53
129		ZNF165	Zinc Finger Protein 165	Protein Coding	40	GC06P028080	12.5
130		ZFR	Zinc Finger RNA Binding Protein	Protein Coding	44	GC05M032390	12.47
131		ZNF254	Zinc Finger Protein 254	Protein Coding	34	GC19P024034	12.47
132		KLF1	Kruppel Like Factor 1	Protein Coding	50	GC19M012884	12.43
133		ZNF184	Zinc Finger Protein 184	Protein Coding	42	GC06M027450	12.43
134		ZBTB7A	Zinc Finger And BTB Domain Containing 7A	Protein Coding	40	GC19M004045	12.41
135		TNFAIP3	TNF Alpha Induced Protein 3	Protein Coding	55	GC06P137866	12.4
136		ZNF185	Zinc Finger Protein 185 With LIM Domain	Protein Coding	40	GC0XP152898	12.39
137		CRIP1	Cysteine Rich Protein 1	Protein Coding	43	GC14P105486	12.36
138		ZNF189	Zinc Finger Protein 189	Protein Coding	42	GC09P101398	12.36
139		CIZ1	CDKN1A Interacting Zinc Finger Protein 1	Protein Coding	42	GC09M128166	12.31
140		ZNF3	Zinc Finger Protein 3	Protein Coding	42	GC07M100063	12.3
141		ZNF131	Zinc Finger Protein 131	Protein Coding	39	GC05P043181	12.27
142		ZFP36L1	ZFP36 Ring Finger Protein Like 1	Protein Coding	48	GC14M068787	12.25
143		ZNF281	Zinc Finger Protein 281	Protein Coding	42	GC01M200404	12.22
144		KEL	Kell Metallo-Endopeptidase (Kell Blood Group)	Protein Coding	48	GC07M142942	12.21
145		ZNF350	Zinc Finger Protein 350	Protein Coding	40	GC19M051965	12.19
146		ZRANB2	Zinc Finger RANBP2-Type Containing 2	Protein Coding	40	GC01M071063	12.17
147		ZNF181	Zinc Finger Protein 181	Protein Coding	37	GC19P034733	12.14
148		ZBTB18	Zinc Finger And BTB Domain Containing 18	Protein Coding	44	GC01P244048	12.14
149		ZNF354A	Zinc Finger Protein 354A	Protein Coding	42	GC05M178711	12.12
150		ZFP36L2	ZFP36 Ring Finger Protein Like 2	Protein Coding	42	GC02M043184	12.11
151		MT1A	Metallothionein 1A	Protein Coding	45	GC16P056638	12.04
152		GLIS3	GLIS Family Zinc Finger 3	Protein Coding	45	GC09M003816	12
153		ZNF41	Zinc Finger Protein 41	Protein Coding	45	GC0XM047445	11.98
154		ZNF157	Zinc Finger Protein 157	Protein Coding	37	GC0XP047370	11.93
155		ZNF382	Zinc Finger Protein 382	Protein Coding	38	GC19P036768	11.85
156		ZNF117	Zinc Finger Protein 117	Protein Coding	37	GC07M064971	11.82
157		VEZF1	Vascular Endothelial Zinc Finger 1	Protein Coding	39	GC17M057971	11.81
158		ZFP37	ZFP37 Zinc Finger Protein	Protein Coding	40	GC09M113038	11.81
159		ZNF32	Zinc Finger Protein 32	Protein Coding	40	GC10M043643	11.77
160		ZFP90	ZFP90 Zinc Finger Protein	Protein Coding	42	GC16P068530	11.77
161		ZMAT3	Zinc Finger Matrin-Type 3	Protein Coding	39	GC03M179017	11.75
162		HRG	Histidine Rich Glycoprotein	Protein Coding	49	GC03P186660	11.75
163		ZNF135	Zinc Finger Protein 135	Protein Coding	39	GC19P058059	11.7
164		ZNF14	Zinc Finger Protein 14	Protein Coding	40	GC19M019710	11.69
165		EGR2	Early Growth Response 2	Protein Coding	50	GC10M062811	11.62
166		ZNF136	Zinc Finger Protein 136	Protein Coding	40	GC19P012163	11.62
167		ZMYND11	Zinc Finger MYND-Type Containing 11	Protein Coding	47	GC10P000134	11.59
168		ZNF239	Zinc Finger Protein 239	Protein Coding	38	GC10M043520	11.58
169		ZNF93	Zinc Finger Protein 93	Protein Coding	39	GC19P020092	11.57
170		YY1	YY1 Transcription Factor	Protein Coding	54	GC14P100238	11.57
171		ZNF81	Zinc Finger Protein 81	Protein Coding	39	GC0XP047836	11.56
172		ZNF25	Zinc Finger Protein 25	Protein Coding	39	GC10M037982	11.56
173		ZNF19	Zinc Finger Protein 19	Protein Coding	35	GC16M071507	11.56
174		TP53	Tumor Protein P53	Protein Coding	62	GC17M007661	11.55
175		ZFP91	ZFP91 Zinc Finger Protein	Protein Coding	37	GC11P058580	11.54
176		ZNF74	Zinc Finger Protein 74	Protein Coding	43	GC22P020394	11.54
177		ZNF264	Zinc Finger Protein 264	Protein Coding	40	GC19P057191	11.53
178		ZNF18	Zinc Finger Protein 18	Protein Coding	37	GC17M011977	11.51
179		ZFAND5	Zinc Finger AN1-Type Containing 5	Protein Coding	45	GC09M072351	11.49
180		ZNF35	Zinc Finger Protein 35	Protein Coding	40	GC03P045096	11.49
181		ZNF195	Zinc Finger Protein 195	Protein Coding	40	GC11M003336	11.49
182		ZBTB20	Zinc Finger And BTB Domain Containing 20	Protein Coding	47	GC03M114315	11.48
183		ZNF160	Zinc Finger Protein 160	Protein Coding	41	GC19M053066	11.47
184		ZNF45	Zinc Finger Protein 45	Protein Coding	41	GC19M043914	11.46
185		ZHX3	Zinc Fingers And Homeoboxes 3	Protein Coding	40	GC20M041178	11.43
186		IKZF5	IKAROS Family Zinc Finger 5	Protein Coding	38	GC10M122990	11.41
187		ZNF214	Zinc Finger Protein 214	Protein Coding	39	GC11M007020	11.39
188		ZNF211	Zinc Finger Protein 211	Protein Coding	36	GC19P057630	11.39
189		ZNF521	Zinc Finger Protein 521	Protein Coding	43	GC18M025061	11.36
190		ZXDC	ZXD Family Zinc Finger C	Protein Coding	41	GC03M126437	11.35
191		ZNF133	Zinc Finger Protein 133	Protein Coding	41	GC20P018264	11.3
192		IKZF4	IKAROS Family Zinc Finger 4	Protein Coding	42	GC12P056007	11.29
193		ZNF140	Zinc Finger Protein 140	Protein Coding	40	GC12P133079	11.29
194		ZNF213	Zinc Finger Protein 213	Protein Coding	40	GC16P003558	11.27
195		ZNF266	Zinc Finger Protein 266	Protein Coding	39	GC19M009384	11.23
196		ZNF76	Zinc Finger Protein 76	Protein Coding	43	GC06P041876	11.23
197		ZNF8	Zinc Finger Protein 8	Protein Coding	38	GC19P058279	11.19
198		ZNF141	Zinc Finger Protein 141	Protein Coding	39	GC04P000331	11.19
199		ZNF711	Zinc Finger Protein 711	Protein Coding	45	GC0XP085243	11.18
200		MMP2	Matrix Metallopeptidase 2	Protein Coding	60	GC16P055424	11.14
201		ZNF236	Zinc Finger Protein 236	Protein Coding	39	GC18P076822	11.13
202		S100A9	S100 Calcium Binding Protein A9	Protein Coding	50	GC01P153357	11.11
203		ZNF263	Zinc Finger Protein 263	Protein Coding	41	GC16P003572	11.11
204		CA1	Carbonic Anhydrase 1	Protein Coding	52	GC08M085327	11.1
205		ZFPL1	Zinc Finger Protein Like 1	Protein Coding	39	GC11P065084	11.1
206		ZNF473	Zinc Finger Protein 473	Protein Coding	41	GC19P050034	11.09
207		CCS	Copper Chaperone For Superoxide Dismutase	Protein Coding	50	GC11P066592	11.05
208		PEG3	Paternally Expressed 3	Protein Coding	44	GC19M056810	11.05
209		ZFYVE1	Zinc Finger FYVE-Type Containing 1	Protein Coding	42	GC14M072969	11.01
210		TMC8	Transmembrane Channel Like 8	Protein Coding	46	GC17P078130	11
211		ZXDB	Zinc Finger X-Linked Duplicated B	Protein Coding	35	GC0XP057634	10.97
212		ZNF207	Zinc Finger Protein 207	Protein Coding	42	GC17P032358	10.94
213		ZNF516	Zinc Finger Protein 516	Protein Coding	38	GC18M076357	10.92
214		KLF2	Kruppel Like Factor 2	Protein Coding	47	GC19P019984	10.89
215		ZNF79	Zinc Finger Protein 79	Protein Coding	42	GC09P127424	10.86
216		ZBTB48	Zinc Finger And BTB Domain Containing 48	Protein Coding	42	GC01P006579	10.84
217		ZNF154	Zinc Finger Protein 154	Protein Coding	34	GC19M057697	10.84
218		GLIS1	GLIS Family Zinc Finger 1	Protein Coding	38	GC01M053507	10.82
219		PLAG1	PLAG1 Zinc Finger	Protein Coding	46	GC08M056161	10.82
220		ZNF205	Zinc Finger Protein 205	Protein Coding	37	GC16P003545	10.81
221		ZNF879	Zinc Finger Protein 879	Protein Coding	30	GC05P179023	10.81
222		GATA4	GATA Binding Protein 4	Protein Coding	55	GC08P011676	10.81
223		ZNF639	Zinc Finger Protein 639	Protein Coding	37	GC03P179323	10.79
224		ZC3H4	Zinc Finger CCCH-Type Containing 4	Protein Coding	38	GC19M047064	10.73
225		ZNF48	Zinc Finger Protein 48	Protein Coding	37	GC16P030378	10.7
226		ZFP1	ZFP1 Zinc Finger Protein	Protein Coding	42	GC16P075132	10.69
227		ZNF37A	Zinc Finger Protein 37A	Protein Coding	39	GC10P038091	10.66
228		ZC4H2	Zinc Finger C4H2-Type Containing	Protein Coding	42	GC0XM064915	10.65
229		ZNF34	Zinc Finger Protein 34	Protein Coding	42	GC08M144772	10.63
230		ZMAT1	Zinc Finger Matrin-Type 1	Protein Coding	37	GC0XM101882	10.62
231		ZMYND19	Zinc Finger MYND-Type Containing 19	Protein Coding	39	GC09M137582	10.62
232		ZNF85	Zinc Finger Protein 85	Protein Coding	40	GC19P020923	10.61
233		ZNF292	Zinc Finger Protein 292	Protein Coding	40	GC06P087153	10.6
234		ZKSCAN5	Zinc Finger With KRAB And SCAN Domains 5	Protein Coding	41	GC07P099504	10.58
235		ZNF17	Zinc Finger Protein 17	Protein Coding	39	GC19P057411	10.57
236		ZNF33A	Zinc Finger Protein 33A	Protein Coding	39	GC10P038046	10.55
237		TRAF2	TNF Receptor Associated Factor 2	Protein Coding	50	GC09P136881	10.52
238		ZBTB33	Zinc Finger And BTB Domain Containing 33	Protein Coding	43	GC0XP120250	10.52
239		ZFP57	ZFP57 Zinc Finger Protein	Protein Coding	45	GC06M029640	10.51
240		PML	Promyelocytic Leukemia	Protein Coding	53	GC15P073994	10.51
241		GATA3	GATA Binding Protein 3	Protein Coding	57	GC10P008045	10.5
242		ZNF83	Zinc Finger Protein 83	Protein Coding	37	GC19M052594	10.48
243		ZNF460	Zinc Finger Protein 460	Protein Coding	37	GC19P057279	10.46
244		ZNF169	Zinc Finger Protein 169	Protein Coding	42	GC09P094259	10.45
245		OVOL2	Ovo Like Zinc Finger 2	Protein Coding	42	GC20M017956	10.44
246		CP	Ceruloplasmin	Protein Coding	54	GC03M149162	10.42
247		ZFAND2B	Zinc Finger AN1-Type Containing 2B	Protein Coding	40	GC02P219195	10.41
248		ZBTB7B	Zinc Finger And BTB Domain Containing 7B	Protein Coding	44	GC01P155002	10.4
249		ZFP42	ZFP42 Zinc Finger Protein	Protein Coding	42	GC04P187995	10.38
250		ZSCAN2	Zinc Finger And SCAN Domain Containing 2	Protein Coding	39	GC15P084600	10.37
251		ZNF132	Zinc Finger Protein 132	Protein Coding	37	GC19M058432	10.37
252		ZNF394	Zinc Finger Protein 394	Protein Coding	40	GC07M099486	10.36
253		ZNF536	Zinc Finger Protein 536	Protein Coding	41	GC19P030228	10.36
254		MYT1	Myelin Transcription Factor 1	Protein Coding	47	GC20P064151	10.36
255		ZNF107	Zinc Finger Protein 107	Protein Coding	38	GC07P064666	10.34
256		ZNF397	Zinc Finger Protein 397	Protein Coding	39	GC18P035241	10.31
257		ZNF20	Zinc Finger Protein 20	Protein Coding	39	GC19M012103	10.3
258		SLC39A11	Solute Carrier Family 39 Member 11	Protein Coding	42	GC17M072645	10.29
259		ZNF219	Zinc Finger Protein 219	Protein Coding	42	GC14M021090	10.28
260		RBCK1	RANBP2-Type And C3HC4-Type Zinc Finger Containing 1	Protein Coding	48	GC20P000407	10.26
261		ZNF467	Zinc Finger Protein 467	Protein Coding	39	GC07M149764	10.25
262		ZNF512	Zinc Finger Protein 512	Protein Coding	38	GC02P027582	10.23
263		ZNF268	Zinc Finger Protein 268	Protein Coding	41	GC12P133181	10.22
264		MMP1	Matrix Metallopeptidase 1	Protein Coding	58	GC11M102810	10.18
265		ZNF469	Zinc Finger Protein 469	Protein Coding	39	GC16P088240	10.18
266		ZFAND6	Zinc Finger AN1-Type Containing 6	Protein Coding	42	GC15P080059	10.17
267		ZNF134	Zinc Finger Protein 134	Protein Coding	38	GC19P057614	10.14
268		ZNF280C	Zinc Finger Protein 280C	Protein Coding	39	GC0XM130202	10.12
269		ZNF322	Zinc Finger Protein 322	Protein Coding	34	GC06M026683	10.11
270		ZNF215	Zinc Finger Protein 215	Protein Coding	37	GC11P006947	10.1
271		ZMYM3	Zinc Finger MYM-Type Containing 3	Protein Coding	42	GC0XM071239	10.09
272		ZBTB38	Zinc Finger And BTB Domain Containing 38	Protein Coding	41	GC03P141324	10.09
273		ZNF70	Zinc Finger Protein 70	Protein Coding	36	GC22M023741	10.08
274		ZNF276	Zinc Finger Protein 276	Protein Coding	40	GC16P089720	10.08
275		ZNF26	Zinc Finger Protein 26	Protein Coding	36	GC12P132986	10.08
276		ZNF92	Zinc Finger Protein 92	Protein Coding	39	GC07P065373	10.08
277		ZNF90	Zinc Finger Protein 90	Protein Coding	36	GC19P020271	10.08
278		TRPS1	Transcriptional Repressor GATA Binding 1	Protein Coding	51	GC08M115408	10.06
279		ZBTB6	Zinc Finger And BTB Domain Containing 6	Protein Coding	37	GC09M122908	10.03
280		PLAGL2	PLAG1 Like Zinc Finger 2	Protein Coding	42	GC20M032192	10.02
281		HIVEP1	Human Immunodeficiency Virus Type I Enhancer Binding Protein 1	Protein Coding	44	GC06P012009	10.02
282		CASZ1	Castor Zinc Finger 1	Protein Coding	42	GC01M010642	10.01
283		ZNF732	Zinc Finger Protein 732	Protein Coding	33	GC04M000332	10.01
284		MMP3	Matrix Metallopeptidase 3	Protein Coding	58	GC11M102835	10.01
285		ZNF644	Zinc Finger Protein 644	Protein Coding	45	GC01M090915	10.01
286		ZBTB25	Zinc Finger And BTB Domain Containing 25	Protein Coding	39	GC14M064449	10.01
287		TSHZ2	Teashirt Zinc Finger Homeobox 2	Protein Coding	42	GC20P052972	10.01
288		MMP13	Matrix Metallopeptidase 13	Protein Coding	56	GC11M102942	10
289		ZNF302	Zinc Finger Protein 302	Protein Coding	36	GC19P034677	9.98
290		ZCCHC8	Zinc Finger CCHC-Type Containing 8	Protein Coding	39	GC12M122472	9.97
291		ZSCAN25	Zinc Finger And SCAN Domain Containing 25	Protein Coding	37	GC07P099617	9.94
292		ZNF398	Zinc Finger Protein 398	Protein Coding	40	GC07P149126	9.93
293		S100A8	S100 Calcium Binding Protein A8	Protein Coding	49	GC01M153391	9.93
294		ZNF606	Zinc Finger Protein 606	Protein Coding	36	GC19M057977	9.93
295		ZNF496	Zinc Finger Protein 496	Protein Coding	39	GC01M247297	9.93
296		ZNF385A	Zinc Finger Protein 385A	Protein Coding	40	GC12M054369	9.9
297		GATA2	GATA Binding Protein 2	Protein Coding	55	GC03M128479	9.89
298		ZNF444	Zinc Finger Protein 444	Protein Coding	39	GC19P056132	9.87
299		ZNF30	Zinc Finger Protein 30	Protein Coding	37	GC19P034926	9.86
300		ZFP3	ZFP3 Zinc Finger Protein	Protein Coding	39	GC17P005078	9.86
301		ZMYM4	Zinc Finger MYM-Type Containing 4	Protein Coding	40	GC01P035268	9.84
302		ZNF593	Zinc Finger Protein 593	Protein Coding	39	GC01P026180	9.84
303		RREB1	Ras Responsive Element Binding Protein 1	Protein Coding	48	GC06P007107	9.83
304		ZNF80	Zinc Finger Protein 80	Protein Coding	37	GC03M114234	9.83
305		ZCCHC12	Zinc Finger CCHC-Type Containing 12	Protein Coding	38	GC0XP118823	9.82
306		ZNF57	Zinc Finger Protein 57	Protein Coding	38	GC19P002900	9.82
307		ZNF28	Zinc Finger Protein 28	Protein Coding	38	GC19M052797	9.8
308		MORC3	MORC Family CW-Type Zinc Finger 3	Protein Coding	42	GC21P036320	9.79
309		ZNF300	Zinc Finger Protein 300	Protein Coding	42	GC05M150894	9.78
310		ZCRB1	Zinc Finger CCHC-Type And RNA Binding Motif Containing 1	Protein Coding	38	GC12M042312	9.78
311		NR5A1	Nuclear Receptor Subfamily 5 Group A Member 1	Protein Coding	57	GC09M124481	9.78
312		MDM2	MDM2 Proto-Oncogene	Protein Coding	59	GC12P068808	9.78
313		ZNF735	Zinc Finger Protein 735	Protein Coding	24	GC07P064207	9.78
314		ZNF75A	Zinc Finger Protein 75a	Protein Coding	40	GC16P003574	9.77
315		ZNF155	Zinc Finger Protein 155	Protein Coding	38	GC19P043967	9.76
316		ZSCAN22	Zinc Finger And SCAN Domain Containing 22	Protein Coding	37	GC19P058327	9.75
317		MT4	Metallothionein 4	Protein Coding	36	GC16P056565	9.75
318		KMT2A	Lysine Methyltransferase 2A	Protein Coding	49	GC11P118436	9.74
319		ZBTB42	Zinc Finger And BTB Domain Containing 42	Protein Coding	40	GC14P104800	9.74
320		SALL1	Spalt Like Transcription Factor 1	Protein Coding	50	GC16M051217	9.74
321		ZFYVE9	Zinc Finger FYVE-Type Containing 9	Protein Coding	46	GC01P052142	9.72
322		ZSCAN21	Zinc Finger And SCAN Domain Containing 21	Protein Coding	40	GC07P100049	9.71
323		ZCCHC4	Zinc Finger CCHC-Type Containing 4	Protein Coding	37	GC04P025314	9.71
324		ZFP92	ZFP92 Zinc Finger Protein	Protein Coding	32	GC0XP153411	9.69
325		ZNF449	Zinc Finger Protein 449	Protein Coding	38	GC0XP135344	9.69
326		ZFHX4	Zinc Finger Homeobox 4	Protein Coding	45	GC08P076681	9.67
327		MME	Membrane Metalloendopeptidase	Protein Coding	57	GC03P155024	9.66
328		ZCCHC7	Zinc Finger CCHC-Type Containing 7	Protein Coding	42	GC09P037120	9.65
329		ZNF287	Zinc Finger Protein 287	Protein Coding	36	GC17M016550	9.65
330		FEZF2	FEZ Family Zinc Finger 2	Protein Coding	40	GC03M062355	9.64
331		ZBTB1	Zinc Finger And BTB Domain Containing 1	Protein Coding	39	GC14P064503	9.62
332		ZNF420	Zinc Finger Protein 420	Protein Coding	39	GC19P037007	9.62
333		KLF10	Kruppel Like Factor 10	Protein Coding	48	GC08M102648	9.61
334		SP3	Sp3 Transcription Factor	Protein Coding	47	GC02M173906	9.6
335		GZF1	GDNF Inducible Zinc Finger Protein 1	Protein Coding	40	GC20P023342	9.59
336		ZNF121	Zinc Finger Protein 121	Protein Coding	35	GC19M009538	9.54
337		MT1G	Metallothionein 1G	Protein Coding	39	GC16M056666	9.53
338		SOD2	Superoxide Dismutase 2	Protein Coding	56	GC06M159669	9.52
339		DNLZ	DNL-Type Zinc Finger	Protein Coding	34	GC09M136359	9.52
340		JAZF1	JAZF Zinc Finger 1	Protein Coding	46	GC07M027830	9.51
341		BNC1	Basonuclin 1	Protein Coding	40	GC15M083255	9.51
342		ZBTB43	Zinc Finger And BTB Domain Containing 43	Protein Coding	41	GC09P126805	9.5
343		FEZF1	FEZ Family Zinc Finger 1	Protein Coding	42	GC07M122301	9.5
344		ZNF443	Zinc Finger Protein 443	Protein Coding	37	GC19M012401	9.49
345		ZKSCAN3	Zinc Finger With KRAB And SCAN Domains 3	Protein Coding	39	GC06P028317	9.45
346		TMC6	Transmembrane Channel Like 6	Protein Coding	48	GC17M078110	9.45
347		ZNF674	Zinc Finger Protein 674	Protein Coding	39	GC0XM046497	9.44
348		ZBTB24	Zinc Finger And BTB Domain Containing 24	Protein Coding	45	GC06M109462	9.44
349		ANPEP	Alanyl Aminopeptidase, Membrane	Protein Coding	55	GC15M089784	9.43
350		WIZ	Widely Interspaced Zinc Finger Motifs	Protein Coding	40	GC19M015397	9.42
351		ZFYVE16	Zinc Finger FYVE-Type Containing 16	Protein Coding	44	GC05P080407	9.42
352		ZFP82	ZFP82 Zinc Finger Protein	Protein Coding	34	GC19M038631	9.42
353		ZSCAN31	Zinc Finger And SCAN Domain Containing 31	Protein Coding	36	GC06M028312	9.41
354		ZFYVE26	Zinc Finger FYVE-Type Containing 26	Protein Coding	45	GC14M067727	9.41
355		ZSCAN12	Zinc Finger And SCAN Domain Containing 12	Protein Coding	38	GC06M028346	9.41
356		ZSWIM6	Zinc Finger SWIM-Type Containing 6	Protein Coding	42	GC05P061332	9.39
357		TNF	Tumor Necrosis Factor	Protein Coding	60	GC06P032174	9.39
358		BAZ2A	Bromodomain Adjacent To Zinc Finger Domain 2A	Protein Coding	44	GC12M056595	9.39
359		ZNF77	Zinc Finger Protein 77	Protein Coding	40	GC19M002933	9.38
360		ZNF330	Zinc Finger Protein 330	Protein Coding	39	GC04P141220	9.37
361		ZNF652	Zinc Finger Protein 652	Protein Coding	40	GC17M049289	9.37
362		ZNF282	Zinc Finger Protein 282	Protein Coding	40	GC07P149195	9.36
363		LTA4H	Leukotriene A4 Hydrolase	Protein Coding	54	GC12M096000	9.35
364		ZKSCAN8	Zinc Finger With KRAB And SCAN Domains 8	Protein Coding	37	GC06P028141	9.33
365		ZNF804A	Zinc Finger Protein 804A	Protein Coding	40	GC02P184598	9.32
366		KLF5	Kruppel Like Factor 5	Protein Coding	50	GC13P073054	9.31
367		ZNF628	Zinc Finger Protein 628	Protein Coding	37	GC19P055477	9.31
368		EGR3	Early Growth Response 3	Protein Coding	44	GC08M022687	9.29
369		RNF7	Ring Finger Protein 7	Protein Coding	46	GC03P141738	9.28
370		ZNF821	Zinc Finger Protein 821	Protein Coding	39	GC16M071893	9.27
371		MMP9	Matrix Metallopeptidase 9	Protein Coding	60	GC20P046008	9.27
372		ZNF101	Zinc Finger Protein 101	Protein Coding	40	GC19P020060	9.26
373		ZNF436	Zinc Finger Protein 436	Protein Coding	42	GC01M023359	9.25
374		ZNF407	Zinc Finger Protein 407	Protein Coding	40	GC18P074597	9.23
375		DPF2	Double PHD Fingers 2	Protein Coding	45	GC11P065351	9.22
376		RARA	Retinoic Acid Receptor Alpha	Protein Coding	59	GC17P040309	9.21
377		BCL11A	B Cell CLL/Lymphoma 11A	Protein Coding	49	GC02M060420	9.21
378		CTCFL	CCCTC-Binding Factor Like	Protein Coding	44	GC20M057495	9.2
379		ZNF655	Zinc Finger Protein 655	Protein Coding	41	GC07P099559	9.2
380		TGFB1I1	Transforming Growth Factor Beta 1 Induced Transcript 1	Protein Coding	48	GC16P031483	9.19
381		ZNF367	Zinc Finger Protein 367	Protein Coding	34	GC09M096385	9.19
382		EP300	E1A Binding Protein P300	Protein Coding	57	GC22P041091	9.19
383		MORC2	MORC Family CW-Type Zinc Finger 2	Protein Coding	45	GC22M030925	9.1
384		GATAD1	GATA Zinc Finger Domain Containing 1	Protein Coding	44	GC07P092447	9.18
385		ZNF746	Zinc Finger Protein 746	Protein Coding	40	GC07M149472	9.18
386		ZCCHC24	Zinc Finger CCHC-Type Containing 24	Protein Coding	37	GC10M079382	9.17
387		S100B	S100 Calcium Binding Protein B	Protein Coding	53	GC21M046599	9.17
388		MT1E	Metallothionein 1E	Protein Coding	42	GC16P056625	9.17
389		ZNF69	Zinc Finger Protein 69	Protein Coding	34	GC19P011862	9.16
390		TSHZ1	Teashirt Zinc Finger Homeobox 1	Protein Coding	45	GC18P075210	9.15
391		ZNF318	Zinc Finger Protein 318	Protein Coding	40	GC06M043394	9.14
392		ZNF84	Zinc Finger Protein 84	Protein Coding	35	GC12P133037	9.13
393		FIZ1	FLT3 Interacting Zinc Finger 1	Protein Coding	37	GC19M055591	9.11
394		ZFAT	Zinc Finger And AT-Hook Domain Containing	Protein Coding	41	GC08M134477	9.11
395		ZC3H14	Zinc Finger CCCH-Type Containing 14	Protein Coding	45	GC14P088562	9.09
396		ZFAND1	Zinc Finger AN1-Type Containing 1	Protein Coding	38	GC08M081701	9.08
397		ZSCAN20	Zinc Finger And SCAN Domain Containing 20	Protein Coding	38	GC01P033473	9.06
398		ZC3H10	Zinc Finger CCCH-Type Containing 10	Protein Coding	40	GC12P056118	9.06
399		ZNF622	Zinc Finger Protein 622	Protein Coding	40	GC05M016451	9.04
400		ZFAND3	Zinc Finger AN1-Type Containing 3	Protein Coding	40	GC06P041931	9.03
401		ZNF462	Zinc Finger Protein 462	Protein Coding	43	GC09P106860	9.02
402		ZNF319	Zinc Finger Protein 319	Protein Coding	39	GC16M058028	9
403		ZNF592	Zinc Finger Protein 592	Protein Coding	42	GC15P084751	9
404		ZNF597	Zinc Finger Protein 597	Protein Coding	41	GC16M003498	8.99
405		ZCCHC9	Zinc Finger CCHC-Type Containing 9	Protein Coding	37	GC05P081301	8.98
406		ZFP28	ZFP28 Zinc Finger Protein	Protein Coding	41	GC19P056538	8.98
407		ZNF391	Zinc Finger Protein 391	Protein Coding	35	GC06P027342	8.97
408		ZNF664	Zinc Finger Protein 664	Protein Coding	42	GC12P123971	8.97
409		IARS	Isoleucyl-TRNA Synthetase	Protein Coding	51	GC09M092210	8.97
410		ZMYND8	Zinc Finger MYND-Type Containing 8	Protein Coding	44	GC20M047209	8.96
411		ZNF708	Zinc Finger Protein 708	Protein Coding	35	GC19M022291	8.95
412		ZNF273	Zinc Finger Protein 273	Protein Coding	38	GC07P064870	8.94
413		MT1X	Metallothionein 1X	Protein Coding	44	GC16P056683	8.94
414		ZNF304	Zinc Finger Protein 304	Protein Coding	36	GC19P057351	8.93
415		RCHY1	Ring Finger And CHY Zinc Finger Domain Containing 1	Protein Coding	47	GC04M075479	8.92
416		ZC3H12A	Zinc Finger CCCH-Type Containing 12A	Protein Coding	40	GC01P037474	8.91
417		ZNF518A	Zinc Finger Protein 518A	Protein Coding	36	GC10P096129	8.9
418		ZNF98	Zinc Finger Protein 98	Protein Coding	32	GC19M022391	8.9
419		ZC3HC1	Zinc Finger C3HC-Type Containing 1	Protein Coding	42	GC07M130026	8.89
420		RBAK	RB Associated KRAB Zinc Finger	Protein Coding	40	GC07P005085	8.88
421		ZRANB3	Zinc Finger RANBP2-Type Containing 3	Protein Coding	40	GC02M135136	8.88
422		ZCWPW1	Zinc Finger CW-Type And PWWP Domain Containing 1	Protein Coding	37	GC07M100403	8.88
423		ZNF595	Zinc Finger Protein 595	Protein Coding	31	GC04P000046	8.88
424		ZNF383	Zinc Finger Protein 383	Protein Coding	37	GC19P037217	8.87
425		KLF13	Kruppel Like Factor 13	Protein Coding	45	GC15P031326	8.86
426		ZNF445	Zinc Finger Protein 445	Protein Coding	38	GC03M044439	8.86
427		ZNF200	Zinc Finger Protein 200	Protein Coding	40	GC16M003242	8.85
428		ZNF451	Zinc Finger Protein 451	Protein Coding	41	GC06P057062	8.84
429		ZNF629	Zinc Finger Protein 629	Protein Coding	36	GC16M030789	8.82
430		MORC4	MORC Family CW-Type Zinc Finger 4	Protein Coding	39	GC0XM106813	8.81
431		SALL4	Spalt Like Transcription Factor 4	Protein Coding	49	GC20M051784	8.81
432		ZFAND4	Zinc Finger AN1-Type Containing 4	Protein Coding	37	GC10M045615	8.81
433		TSHZ3	Teashirt Zinc Finger Homeobox 3	Protein Coding	42	GC19M031274	8.79
434		POLR2L	RNA Polymerase II Subunit L	Protein Coding	45	GC11M000829	8.77
435		ZCCHC14	Zinc Finger CCHC-Type Containing 14	Protein Coding	39	GC16M087439	8.77
436		CLU	Clusterin	Protein Coding	53	GC08M027596	8.72
437		MT1H	Metallothionein 1H	Protein Coding	40	GC16P056670	8.71
438		ZKSCAN4	Zinc Finger With KRAB And SCAN Domains 4	Protein Coding	38	GC06M028244	8.69
439		ZMYM6	Zinc Finger MYM-Type Containing 6	Protein Coding	41	GC01M034986	8.68
440		ZNF250	Zinc Finger Protein 250	Protein Coding	40	GC08M144877	8.68
441		ZMIZ1	Zinc Finger MIZ-Type Containing 1	Protein Coding	43	GC10P079068	8.68
442		ZNF334	Zinc Finger Protein 334	Protein Coding	41	GC20M046499	8.67
443		LIMS1	LIM Zinc Finger Domain Containing 1	Protein Coding	47	GC02P108609	8.67
444		ZBTB49	Zinc Finger And BTB Domain Containing 49	Protein Coding	37	GC04P004291	8.66
445		GATAD2B	GATA Zinc Finger Domain Containing 2B	Protein Coding	48	GC01M153805	8.66
446		ZNF438	Zinc Finger Protein 438	Protein Coding	37	GC10M030820	8.65
447		ZDBF2	Zinc Finger DBF-Type Containing 2	Protein Coding	37	GC02P206274	8.65
448		KAT6A	Lysine Acetyltransferase 6A	Protein Coding	49	GC08M041929	8.64
449		ZNF395	Zinc Finger Protein 395	Protein Coding	37	GC08M028345	8.63
450		ZBTB22	Zinc Finger And BTB Domain Containing 22	Protein Coding	41	GC06M033315	8.62
451		ZDHHC8	Zinc Finger DHHC-Type Containing 8	Protein Coding	45	GC22P020129	8.62
452		ZBTB7C	Zinc Finger And BTB Domain Containing 7C	Protein Coding	38	GC18M048026	8.62
453		ZMYND10	Zinc Finger MYND-Type Containing 10	Protein Coding	44	GC03M050378	8.61
454		ZNF569	Zinc Finger Protein 569	Protein Coding	37	GC19M037410	8.61
455		ZNF653	Zinc Finger Protein 653	Protein Coding	37	GC19M011483	8.6
456		ZC3H8	Zinc Finger CCCH-Type Containing 8	Protein Coding	37	GC02M112211	8.6
457		ZC3H7A	Zinc Finger CCCH-Type Containing 7A	Protein Coding	40	GC16M011750	8.6
458		ZNF668	Zinc Finger Protein 668	Protein Coding	40	GC16M031072	8.59
459		ZCCHC2	Zinc Finger CCHC-Type Containing 2	Protein Coding	39	GC18P062523	8.59
460		ZNF234	Zinc Finger Protein 234	Protein Coding	38	GC19P044141	8.57
461		ZNF750	Zinc Finger Protein 750	Protein Coding	42	GC17M082829	8.56
462		ZSCAN30	Zinc Finger And SCAN Domain Containing 30	Protein Coding	34	GC18M035251	8.56
463		S100A12	S100 Calcium Binding Protein A12	Protein Coding	47	GC01M153346	8.56
464		ZNF283	Zinc Finger Protein 283	Protein Coding	35	GC19P043827	8.54
465		GATA6	GATA Binding Protein 6	Protein Coding	52	GC18P022169	8.52
466		ZDHHC3	Zinc Finger DHHC-Type Containing 3	Protein Coding	42	GC03M044915	8.51
467		ZNHIT2	Zinc Finger HIT-Type Containing 2	Protein Coding	39	GC11M065117	8.5
468		ZNF638	Zinc Finger Protein 638	Protein Coding	44	GC02P071357	8.49
469		ACO1	Aconitase 1	Protein Coding	50	GC09P032374	8.48
470		MT1F	Metallothionein 1F	Protein Coding	43	GC16P056657	8.46
471		KLF8	Kruppel Like Factor 8	Protein Coding	40	GC0XP056275	8.46
472		ZNF267	Zinc Finger Protein 267	Protein Coding	41	GC16P031885	8.45
473		ZSWIM2	Zinc Finger SWIM-Type Containing 2	Protein Coding	35	GC02M186827	8.44
474		ZNF354C	Zinc Finger Protein 354C	Protein Coding	34	GC05P179060	8.44
475		CREBBP	CREB Binding Protein	Protein Coding	59	GC16M003726	8.43
476		IKBKG	Inhibitor Of Nuclear Factor Kappa B Kinase Subunit Gamma	Protein Coding	53	GC0XP154541	8.43
477		ZFP62	ZFP62 Zinc Finger Protein	Protein Coding	37	GC05M180845	8.42
478		ZNF138	Zinc Finger Protein 138	Protein Coding	38	GC07P064794	8.41
479		ZNHIT1	Zinc Finger HIT-Type Containing 1	Protein Coding	40	GC07P101217	8.4
480		ZSCAN16	Zinc Finger And SCAN Domain Containing 16	Protein Coding	37	GC06P028132	8.4
481		ZC3H12B	Zinc Finger CCCH-Type Containing 12B	Protein Coding	37	GC0XP065034	8.4
482		ZFP30	ZFP30 Zinc Finger Protein	Protein Coding	40	GC19M037613	8.4
483		ZNF446	Zinc Finger Protein 446	Protein Coding	39	GC19P058474	8.38
484		ZNF687	Zinc Finger Protein 687	Protein Coding	43	GC01P151254	8.38
485		ZC3H3	Zinc Finger CCCH-Type Containing 3	Protein Coding	39	GC08M143437	8.38
486		PRDM1	PR/SET Domain 1	Protein Coding	52	GC06P106086	8.38
487		ZNF692	Zinc Finger Protein 692	Protein Coding	38	GC01M248850	8.37
488		TRIM25	Tripartite Motif Containing 25	Protein Coding	51	GC17M056887	8.36
489		PMM2	Phosphomannomutase 2	Protein Coding	54	GC16P008788	8.36
490		MMP8	Matrix Metallopeptidase 8	Protein Coding	54	GC11M102617	8.36
491		ZNF461	Zinc Finger Protein 461	Protein Coding	39	GC19M038633	8.35
492		PRKN	Parkin RBR E3 Ubiquitin Protein Ligase	Protein Coding	44	GC06M161348	8.35
493		ZNF296	Zinc Finger Protein 296	Protein Coding	37	GC19M045071	8.35
494		ZNF324	Zinc Finger Protein 324	Protein Coding	39	GC19P058467	8.34
495		ZNF223	Zinc Finger Protein 223	Protein Coding	37	GC19P044051	8.34
496		ZNF66	Zinc Finger Protein 66	Protein Coding	26	GC19P020776	8.34
497		F9	Coagulation Factor IX	Protein Coding	53	GC0XP139530	8.32
498		ZNF99	Zinc Finger Protein 99	Protein Coding	33	GC19M022753	8.31
499		ZBTB39	Zinc Finger And BTB Domain Containing 39	Protein Coding	36	GC12M056998	8.31
500		HP	Haptoglobin	Protein Coding	50	GC16P072089	8.31
501		GLI4	GLI Family Zinc Finger 4	Protein Coding	37	GC08P143267	8.3
502		KLF6	Kruppel Like Factor 6	Protein Coding	50	GC10M003812	8.29
503		ZNF317	Zinc Finger Protein 317	Protein Coding	41	GC19P009140	8.27
504		ZNF778	Zinc Finger Protein 778	Protein Coding	40	GC16P089217	8.27
505		KLF12	Kruppel Like Factor 12	Protein Coding	45	GC13M073686	8.27
506		ANKZF1	Ankyrin Repeat And Zinc Finger Domain Containing 1	Protein Coding	40	GC02P219229	8.26
507		ZNF335	Zinc Finger Protein 335	Protein Coding	44	GC20M045948	8.26
508		ZBTB4	Zinc Finger And BTB Domain Containing 4	Protein Coding	39	GC17M007459	8.26
509		ZNF366	Zinc Finger Protein 366	Protein Coding	39	GC05M072442	8.25
510		ZNF660	Zinc Finger Protein 660	Protein Coding	33	GC03P045074	8.25
511		ZMAT5	Zinc Finger Matrin-Type 5	Protein Coding	37	GC22M029730	8.25
512		ZMYM5	Zinc Finger MYM-Type Containing 5	Protein Coding	40	GC13M019823	8.24
513		ZSWIM7	Zinc Finger SWIM-Type Containing 7	Protein Coding	36	GC17M015879	8.23
514		ZZEF1	Zinc Finger ZZ-Type And EF-Hand Domain Containing 1	Protein Coding	39	GC17M004004	8.22
515		ZFAND2A	Zinc Finger AN1-Type Containing 2A	Protein Coding	38	GC07M001191	8.22
516		XPA	XPA, DNA Damage Recognition And Repair Factor	Protein Coding	51	GC09M097635	8.21
517		ZNF275	Zinc Finger Protein 275	Protein Coding	37	GC0XP153335	8.21
518		ZNF594	Zinc Finger Protein 594	Protein Coding	34	GC17M005179	8.2
519		ZFP69	ZFP69 Zinc Finger Protein	Protein Coding	37	GC01P040477	8.2
520		ZFP41	ZFP41 Zinc Finger Protein	Protein Coding	36	GC08P143246	8.19
521		ZCWPW2	Zinc Finger CW-Type And PWWP Domain Containing 2	Protein Coding	34	GC03P028407	8.19
522		KLF7	Kruppel Like Factor 7	Protein Coding	47	GC02M207074	8.18
523		IDE	Insulin Degrading Enzyme	Protein Coding	55	GC10M092451	8.18
524		ZDHHC9	Zinc Finger DHHC-Type Containing 9	Protein Coding	47	GC0XM129803	8.17
525		ZNF510	Zinc Finger Protein 510	Protein Coding	39	GC09M096755	8.16
526		ST18	ST18, C2H2C-Type Zinc Finger	Protein Coding	43	GC08M052110	8.15
527		REST	RE1 Silencing Transcription Factor	Protein Coding	49	GC04P056907	8.13
528		SF1	Splicing Factor 1	Protein Coding	44	GC11M064764	8.13
529		ZMAT4	Zinc Finger Matrin-Type 4	Protein Coding	39	GC08M040530	8.12
530		ZBTB40	Zinc Finger And BTB Domain Containing 40	Protein Coding	41	GC01P022428	8.11
531		PDGFA	Platelet Derived Growth Factor Subunit A	Protein Coding	50	GC07M000497	8.1
532		ZCCHC13	Zinc Finger CCHC-Type Containing 13	Protein Coding	36	GC0XP074304	8.1
533		ZNF641	Zinc Finger Protein 641	Protein Coding	39	GC12M048335	8.1
534		DPF3	Double PHD Fingers 3	Protein Coding	41	GC14M072616	8.07
535		ZBTB5	Zinc Finger And BTB Domain Containing 5	Protein Coding	36	GC09M037431	8.07
536		ZNF408	Zinc Finger Protein 408	Protein Coding	42	GC11P046722	8.06
537		ZGLP1	Zinc Finger, GATA-Like Protein 1	Protein Coding	32	GC19M010304	8.06
538		ZSCAN9	Zinc Finger And SCAN Domain Containing 9	Protein Coding	34	GC06P028212	8.06
539		RPS27A	Ribosomal Protein S27a	Protein Coding	50	GC02P055231	8.05
540		BCL11B	B Cell CLL/Lymphoma 11B	Protein Coding	47	GC14M099169	8.05
541		ZNF768	Zinc Finger Protein 768	Protein Coding	36	GC16M030524	8.05
542		ZNF503	Zinc Finger Protein 503	Protein Coding	39	GC10M075280	8.04
543		GATAD2A	GATA Zinc Finger Domain Containing 2A	Protein Coding	44	GC19P020058	8.03
544		ZC3H7B	Zinc Finger CCCH-Type Containing 7B	Protein Coding	40	GC22P041301	8.03
545		RBX1	Ring-Box 1	Protein Coding	49	GC22P040951	8.03
546		ZNF551	Zinc Finger Protein 551	Protein Coding	39	GC19P057681	8.01
547		ZNF546	Zinc Finger Protein 546	Protein Coding	39	GC19P039984	8
548		ZNF112	Zinc Finger Protein 112	Protein Coding	36	GC19M044327	8
549		ZBTB34	Zinc Finger And BTB Domain Containing 34	Protein Coding	37	GC09P126860	7.98
550		SOX9	SRY-Box 9	Protein Coding	54	GC17P072121	7.97
551		ZNF426	Zinc Finger Protein 426	Protein Coding	40	GC19M009528	7.97
552		ZNF253	Zinc Finger Protein 253	Protein Coding	34	GC19P019865	7.97
553		ZNF257	Zinc Finger Protein 257	Protein Coding	35	GC19P022027	7.97
554		TRIM27	Tripartite Motif Containing 27	Protein Coding	46	GC06M028903	7.96
555		ZNF248	Zinc Finger Protein 248	Protein Coding	37	GC10M037744	7.96
556		TRAF3	TNF Receptor Associated Factor 3	Protein Coding	54	GC14P103175	7.95
557		ZC3HAV1L	Zinc Finger CCCH-Type Containing, Antiviral 1 Like	Protein Coding	37	GC07M139025	7.95
558		INSM1	INSM Transcriptional Repressor 1	Protein Coding	42	GC20P020348	7.94
559		ZNF345	Zinc Finger Protein 345	Protein Coding	34	GC19P036850	7.94
560		ZMIZ2	Zinc Finger MIZ-Type Containing 2	Protein Coding	40	GC07P044756	7.94
561		ZZZ3	Zinc Finger ZZ-Type Containing 3	Protein Coding	39	GC01M077562	7.93
562		TTR	Transthyretin	Protein Coding	57	GC18P031591	7.92
563		ZNF431	Zinc Finger Protein 431	Protein Coding	37	GC19P021142	7.92
564		ZNF177	Zinc Finger Protein 177	Protein Coding	37	GC19P009363	7.91
565		ZNF727	Zinc Finger Protein 727	Protein Coding	26	GC07P064108	7.9
566		ZFYVE21	Zinc Finger FYVE-Type Containing 21	Protein Coding	41	GC14P103715	7.9
567		ZUP1	Zinc Finger Containing Ubiquitin Peptidase 1	Protein Coding	29	GC06M116636	7.87
568		ZNF227	Zinc Finger Protein 227	Protein Coding	38	GC19P044207	7.86
569		HKR1	HKR1, GLI-Kruppel Zinc Finger Family Member	Protein Coding	39	GC19P037312	7.86
570		CPA1	Carboxypeptidase A1	Protein Coding	52	GC07P130380	7.86
571		ZSCAN29	Zinc Finger And SCAN Domain Containing 29	Protein Coding	39	GC15M043358	7.86
572		ZBTB21	Zinc Finger And BTB Domain Containing 21	Protein Coding	37	GC21M041986	7.85
573		CDH1	Cadherin 1	Protein Coding	58	GC16P068737	7.84
574		ZNF703	Zinc Finger Protein 703	Protein Coding	40	GC08P037673	7.84
575		ZBTB47	Zinc Finger And BTB Domain Containing 47	Protein Coding	36	GC03P042653	7.83
576		RPS27	Ribosomal Protein S27	Protein Coding	49	GC01P153991	7.83
577		ZSWIM1	Zinc Finger SWIM-Type Containing 1	Protein Coding	34	GC20P045880	7.83
578		CSN1S1	Casein Alpha S1	Protein Coding	40	GC04P069932	7.82
579		LCK	LCK Proto-Oncogene, Src Family Tyrosine Kinase	Protein Coding	60	GC01P032251	7.8
580		ZFHX2	Zinc Finger Homeobox 2	Protein Coding	38	GC14M023520	7.79
581		ZNF618	Zinc Finger Protein 618	Protein Coding	40	GC09P113876	7.79
582		ZMAT2	Zinc Finger Matrin-Type 2	Protein Coding	37	GC05P142277	7.79
583		KLF11	Kruppel Like Factor 11	Protein Coding	44	GC02P010044	7.78
584		RBSN	Rabenosyn, RAB Effector	Protein Coding	40	GC03M015070	7.77
585		ZRANB1	Zinc Finger RANBP2-Type Containing 1	Protein Coding	41	GC10P124918	7.77
586		ZNF532	Zinc Finger Protein 532	Protein Coding	40	GC18P058862	7.77
587		ZNF518B	Zinc Finger Protein 518B	Protein Coding	37	GC04M010442	7.77
588		ZNF277	Zinc Finger Protein 277	Protein Coding	42	GC07P112206	7.77
589		ZSWIM4	Zinc Finger SWIM-Type Containing 4	Protein Coding	37	GC19P013767	7.77
590		ZNF710	Zinc Finger Protein 710	Protein Coding	37	GC15P090000	7.76
591		ZNF358	Zinc Finger Protein 358	Protein Coding	36	GC19P007515	7.75
592		NR1H2	Nuclear Receptor Subfamily 1 Group H Member 2	Protein Coding	55	GC19P050329	7.75
593		ZFP2	ZFP2 Zinc Finger Protein	Protein Coding	39	GC05P178895	7.74
594		ZSWIM3	Zinc Finger SWIM-Type Containing 3	Protein Coding	37	GC20P045857	7.74
595		ZBED4	Zinc Finger BED-Type Containing 4	Protein Coding	38	GC22P049853	7.74
596		SCRT1	Scratch Family Transcriptional Repressor 1	Protein Coding	39	GC08M144330	7.74
597		KRT1	Keratin 1	Protein Coding	51	GC12M052674	7.74
598		HIC1	HIC ZBTB Transcriptional Repressor 1	Protein Coding	46	GC17P002054	7.73
599		ZNF566	Zinc Finger Protein 566	Protein Coding	39	GC19M038664	7.73
600		ZNF56	Zinc Finger Protein 56	Protein Coding	15	GC19P020067	7.72
601		ZNF646	Zinc Finger Protein 646	Protein Coding	39	GC16P031074	7.72
602		HELZ2	Helicase With Zinc Finger 2	Protein Coding	39	GC20M063558	7.71
603		ZCCHC10	Zinc Finger CCHC-Type Containing 10	Protein Coding	38	GC05M132996	7.71
604		BAZ1B	Bromodomain Adjacent To Zinc Finger Domain 1B	Protein Coding	47	GC07M073440	7.71
605		ZFC3H1	Zinc Finger C3H1-Type Containing	Protein Coding	37	GC12M071609	7.71
606		ZNF827	Zinc Finger Protein 827	Protein Coding	39	GC04M145757	7.71
607		MORC1	MORC Family CW-Type Zinc Finger 1	Protein Coding	41	GC03M108957	7.7
608		ZSCAN26	Zinc Finger And SCAN Domain Containing 26	Protein Coding	34	GC06P028277	7.69
609		TRAF6	TNF Receptor Associated Factor 6	Protein Coding	54	GC11M036467	7.69
610		ZNF256	Zinc Finger Protein 256	Protein Coding	36	GC19M057940	7.68
611		ZNF800	Zinc Finger Protein 800	Protein Coding	36	GC07M127346	7.67
612		ZNF627	Zinc Finger Protein 627	Protein Coding	40	GC19P011570	7.67
613		ZCCHC17	Zinc Finger CCHC-Type Containing 17	Protein Coding	39	GC01P031298	7.67
614		ZIC4	Zic Family Member 4	Protein Coding	43	GC03M147386	7.67
615		ZNRF1	Zinc And Ring Finger 1	Protein Coding	45	GC16P075033	7.67
616		ZNF260	Zinc Finger Protein 260	Protein Coding	36	GC19M038666	7.66
617		ZNF667	Zinc Finger Protein 667	Protein Coding	42	GC19M056439	7.66
618		ZNF689	Zinc Finger Protein 689	Protein Coding	39	GC16M030602	7.66
619		KRT14	Keratin 14	Protein Coding	54	GC17M041582	7.66
620		ZNF333	Zinc Finger Protein 333	Protein Coding	39	GC19P014661	7.65
621		AIRE	Autoimmune Regulator	Protein Coding	50	GC21P044285	7.65
622		MMP7	Matrix Metallopeptidase 7	Protein Coding	54	GC11M102425	7.65
623		ZMYND15	Zinc Finger MYND-Type Containing 15	Protein Coding	37	GC17P004740	7.63
624		ARIH1	Ariadne RBR E3 Ubiquitin Protein Ligase 1	Protein Coding	45	GC15P072474	7.63
625		ZBTB8A	Zinc Finger And BTB Domain Containing 8A	Protein Coding	39	GC01P032539	7.62
626		ZNF365	Zinc Finger Protein 365	Protein Coding	44	GC10P062374	7.62
627		ZNF73	Zinc Finger Protein 73	Pseudogene	11	GC22P011474	7.62
628		CSRP1	Cysteine And Glycine Rich Protein 1	Protein Coding	47	GC01M201452	7.61
629		GTF2B	General Transcription Factor IIB	Protein Coding	48	GC01M088853	7.6
630		CREB1	CAMP Responsive Element Binding Protein 1	Protein Coding	55	GC02P207529	7.59
631		ZIM2	Zinc Finger Imprinted 2	Protein Coding	31	GC19M056774	7.59
632		ZMYM1	Zinc Finger MYM-Type Containing 1	Protein Coding	40	GC01P035059	7.58
633		TRIM36	Tripartite Motif Containing 36	Protein Coding	44	GC05M115124	7.58
634		ZNF717	Zinc Finger Protein 717	Protein Coding	34	GC03M075709	7.57
635		DNMT1	DNA Methyltransferase 1	Protein Coding	58	GC19M010133	7.57
636		MECOM	MDS1 And EVI1 Complex Locus	Protein Coding	52	GC03M169083	7.56
637		ZSWIM5	Zinc Finger SWIM-Type Containing 5	Protein Coding	39	GC01M045016	7.54
638		ZNF501	Zinc Finger Protein 501	Protein Coding	34	GC03P045072	7.54
639		ZNF311	Zinc Finger Protein 311	Protein Coding	37	GC06M028996	7.53
640		ZNF385B	Zinc Finger Protein 385B	Protein Coding	42	GC02M179441	7.53
641		ZNF410	Zinc Finger Protein 410	Protein Coding	40	GC14P073886	7.53
642		ZNF589	Zinc Finger Protein 589	Protein Coding	41	GC03P048241	7.52
643		ZNF114	Zinc Finger Protein 114	Protein Coding	36	GC19P048270	7.52
644		ZFP14	ZFP14 Zinc Finger Protein	Protein Coding	36	GC19M038630	7.51
645		LIG3	DNA Ligase 3	Protein Coding	50	GC17P034980	7.5
646		ZNF513	Zinc Finger Protein 513	Protein Coding	43	GC02M027342	7.5
647		ZNF341	Zinc Finger Protein 341	Protein Coding	39	GC20P033731	7.5
648		ZNF507	Zinc Finger Protein 507	Protein Coding	38	GC19P032345	7.5
649		ZNF362	Zinc Finger Protein 362	Protein Coding	36	GC01P033256	7.5
650		ZSWIM8	Zinc Finger SWIM-Type Containing 8	Protein Coding	36	GC10P073785	7.49
651		ZNF100	Zinc Finger Protein 100	Protein Coding	39	GC19M021722	7.49
652		IL6	Interleukin 6	Protein Coding	55	GC07P022765	7.48
653		MELTF	Melanotransferrin	Protein Coding	37	GC03M196987	7.48
654		CDKN2A	Cyclin Dependent Kinase Inhibitor 2A	Protein Coding	57	GC09M021957	7.48
655		SP7	Sp7 Transcription Factor	Protein Coding	48	GC12M053326	7.47
656		ZIC5	Zic Family Member 5	Protein Coding	40	GC13M099962	7.46
657		ZFYVE28	Zinc Finger FYVE-Type Containing 28	Protein Coding	41	GC04M002271	7.46
658		INS	Insulin	Protein Coding	54	GC11M002159	7.44
659		ZBTB2	Zinc Finger And BTB Domain Containing 2	Protein Coding	40	GC06M151364	7.44
660		HDAC9	Histone Deacetylase 9	Protein Coding	52	GC07P018179	7.43
661		ZKSCAN2	Zinc Finger With KRAB And SCAN Domains 2	Protein Coding	33	GC16M025236	7.43
662		ZNF396	Zinc Finger Protein 396	Protein Coding	35	GC18M035366	7.43
663		KLF3	Kruppel Like Factor 3	Protein Coding	45	GC04P038668	7.43
664		ZCCHC3	Zinc Finger CCHC-Type Containing 3	Protein Coding	37	GC20P000278	7.42
665		ZC3H11A	Zinc Finger CCCH-Type Containing 11A	Protein Coding	43	GC01P203795	7.41
666		ZNF623	Zinc Finger Protein 623	Protein Coding	34	GC08P143636	7.41
667		ZNF106	Zinc Finger Protein 106	Protein Coding	36	GC15M042412	7.41
668		ZNF598	Zinc Finger Protein 598	Protein Coding	39	GC16M002096	7.41
669		ZBTB10	Zinc Finger And BTB Domain Containing 10	Protein Coding	39	GC08P080485	7.41
670		ZNF320	Zinc Finger Protein 320	Protein Coding	37	GC19M052863	7.41
671		ZNF511	Zinc Finger Protein 511	Protein Coding	37	GC10P133308	7.4
672		ZNF226	Zinc Finger Protein 226	Protein Coding	37	GC19P044165	7.39
673		S100A3	S100 Calcium Binding Protein A3	Protein Coding	45	GC01M153519	7.38
674		ZNF286A	Zinc Finger Protein 286A	Protein Coding	37	GC17P015703	7.38
675		SORD	Sorbitol Dehydrogenase	Protein Coding	52	GC15P045023	7.37
676		ZNF675	Zinc Finger Protein 675	Protein Coding	36	GC19M023525	7.37
677		GFI1B	Growth Factor Independent 1B Transcriptional Repressor	Protein Coding	45	GC09P132945	7.37
678		ATRX	ATRX, Chromatin Remodeler	Protein Coding	50	GC0XM077504	7.37
679		RNPEP	Arginyl Aminopeptidase	Protein Coding	46	GC01P201982	7.36
680		ZNF713	Zinc Finger Protein 713	Protein Coding	37	GC07P055887	7.36
681		AKR1A1	Aldo-Keto Reductase Family 1 Member A1	Protein Coding	50	GC01P045550	7.34
682		ZIM3	Zinc Finger Imprinted 3	Protein Coding	36	GC19M057134	7.33
683		ZBTB3	Zinc Finger And BTB Domain Containing 3	Protein Coding	37	GC11M062748	7.32
684		ZNF777	Zinc Finger Protein 777	Protein Coding	39	GC07M149431	7.31
685		ZNF770	Zinc Finger Protein 770	Protein Coding	35	GC15M034978	7.31
686		SRY	Sex Determining Region Y	Protein Coding	43	GC0YM002698	7.31
687		ZNF585A	Zinc Finger Protein 585A	Protein Coding	37	GC19M038636	7.31
688		PHEX	Phosphate Regulating Endopeptidase Homolog X-Linked	Protein Coding	48	GC0XP022052	7.3
689		ZNF704	Zinc Finger Protein 704	Protein Coding	36	GC08M080628	7.3
690		ZNF580	Zinc Finger Protein 580	Protein Coding	38	GC19P055634	7.3
691		ZDHHC17	Zinc Finger DHHC-Type Containing 17	Protein Coding	42	GC12P076763	7.3
692		ZNF829	Zinc Finger Protein 829	Protein Coding	36	GC19M036888	7.29
693		ZNF468	Zinc Finger Protein 468	Protein Coding	38	GC19M052838	7.29
694		ZGPAT	Zinc Finger CCCH-Type And G-Patch Domain Containing	Protein Coding	42	GC20P063707	7.27
695		MMP12	Matrix Metallopeptidase 12	Protein Coding	49	GC11M102862	7.27
696		TRIM21	Tripartite Motif Containing 21	Protein Coding	49	GC11M004406	7.27
697		RC3H1	Ring Finger And CCCH-Type Domains 1	Protein Coding	40	GC01M173931	7.27
698		HELZ	Helicase With Zinc Finger	Protein Coding	42	GC17M067070	7.26
699		ZNF483	Zinc Finger Protein 483	Protein Coding	39	GC09P111525	7.26
700		ZC3H12D	Zinc Finger CCCH-Type Containing 12D	Protein Coding	38	GC06M149446	7.25
701		ESR1	Estrogen Receptor 1	Protein Coding	62	GC06P151656	7.25
702		ZNF404	Zinc Finger Protein 404	Protein Coding	36	GC19M043872	7.24
703		ZNF285	Zinc Finger Protein 285	Protein Coding	32	GC19M044383	7.24
704		ZNF271P	Zinc Finger Protein 271, Pseudogene	Pseudogene	18	GC18P035290	7.24
705		ZSCAN23	Zinc Finger And SCAN Domain Containing 23	Protein Coding	32	GC06M028425	7.24
706		MEP1B	Meprin A Subunit Beta	Protein Coding	45	GC18P032185	7.24
707		ZBTB26	Zinc Finger And BTB Domain Containing 26	Protein Coding	39	GC09M122915	7.23
708		ZCCHC18	Zinc Finger CCHC-Type Containing 18	Protein Coding	29	GC0XP104112	7.22
709		PIAS1	Protein Inhibitor Of Activated STAT 1	Protein Coding	52	GC15P068054	7.22
710		CAT	Catalase	Protein Coding	57	GC11P034460	7.21
711		ZC3H12C	Zinc Finger CCCH-Type Containing 12C	Protein Coding	40	GC11P110092	7.21
712		ZNF414	Zinc Finger Protein 414	Protein Coding	35	GC19M008509	7.21
713		ZNF502	Zinc Finger Protein 502	Protein Coding	37	GC03P045071	7.2
714		ZNF583	Zinc Finger Protein 583	Protein Coding	36	GC19P056397	7.2
715		ZNF609	Zinc Finger Protein 609	Protein Coding	37	GC15P068940	7.19
716		ZFYVE19	Zinc Finger FYVE-Type Containing 19	Protein Coding	37	GC15P040808	7.19
717		ZIK1	Zinc Finger Protein Interacting With K Protein 1	Protein Coding	36	GC19P057583	7.19
718		ZNF326	Zinc Finger Protein 326	Protein Coding	41	GC01P089995	7.18
719		ZBTB45	Zinc Finger And BTB Domain Containing 45	Protein Coding	37	GC19M058513	7.17
720		ZBTB46	Zinc Finger And BTB Domain Containing 46	Protein Coding	40	GC20M063743	7.17
721		ZDHHC5	Zinc Finger DHHC-Type Containing 5	Protein Coding	42	GC11P057670	7.15
722		ZNF284	Zinc Finger Protein 284	Protein Coding	36	GC19P044072	7.15
723		ZNF418	Zinc Finger Protein 418	Protein Coding	35	GC19M057921	7.15
724		ZNF737	Zinc Finger Protein 737	Protein Coding	30	GC19M022282	7.15
725		ZNF230	Zinc Finger Protein 230	Protein Coding	39	GC19P044002	7.15
726		ZC3H6	Zinc Finger CCCH-Type Containing 6	Protein Coding	37	GC02P113587	7.14
727		HDAC2	Histone Deacetylase 2	Protein Coding	58	GC06M113933	7.14
728		ZNF700	Zinc Finger Protein 700	Protein Coding	36	GC19P011898	7.14
729		ZNF280A	Zinc Finger Protein 280A	Protein Coding	36	GC22M022513	7.13
730		SOD3	Superoxide Dismutase 3	Protein Coding	45	GC04P024798	7.11
731		ZNF526	Zinc Finger Protein 526	Protein Coding	40	GC19P042220	7.11
732		ZNF740	Zinc Finger Protein 740	Protein Coding	37	GC12P053180	7.11
733		ZNF574	Zinc Finger Protein 574	Protein Coding	37	GC19P042068	7.11
734		ZNF697	Zinc Finger Protein 697	Protein Coding	36	GC01M119619	7.11
735		CRP	C-Reactive Protein	Protein Coding	53	GC01M159682	7.1
736		ZNF691	Zinc Finger Protein 691	Protein Coding	36	GC01P042847	7.1
737		LNPEP	Leucyl And Cystinyl Aminopeptidase	Protein Coding	52	GC05P096935	7.09
738		HDAC1	Histone Deacetylase 1	Protein Coding	57	GC01P032260	7.09
739		ZNF771	Zinc Finger Protein 771	Protein Coding	37	GC16P030418	7.08
740		ZNF454	Zinc Finger Protein 454	Protein Coding	36	GC05P178941	7.08
741		ZNF648	Zinc Finger Protein 648	Protein Coding	36	GC01M182023	7.08
742		ZNF787	Zinc Finger Protein 787	Protein Coding	36	GC19M056090	7.08
743		ZNFX1	Zinc Finger NFX1-Type Containing 1	Protein Coding	39	GC20M049238	7.08
744		ZBED3	Zinc Finger BED-Type Containing 3	Protein Coding	37	GC05M077072	7.07
745		SLU7	SLU7 Homolog, Splicing Factor	Protein Coding	41	GC05M160401	7.07
746		ACE	Angiotensin I Converting Enzyme	Protein Coding	56	GC17P063477	7.07
747		MMP14	Matrix Metallopeptidase 14	Protein Coding	59	GC14P024255	7.07
748		ZBTB37	Zinc Finger And BTB Domain Containing 37	Protein Coding	39	GC01P173870	7.06
749		ZBTB41	Zinc Finger And BTB Domain Containing 41	Protein Coding	37	GC01M197153	7.06
750		ZDHHC20	Zinc Finger DHHC-Type Containing 20	Protein Coding	40	GC13M021372	7.05
751		ZBTB44	Zinc Finger And BTB Domain Containing 44	Protein Coding	37	GC11M130226	7.05
752		ZMYND12	Zinc Finger MYND-Type Containing 12	Protein Coding	35	GC01M042430	7.05
753		ZNF470	Zinc Finger Protein 470	Protein Coding	38	GC19P056568	7.05
754		APLF	Aprataxin And PNKP Like Factor	Protein Coding	39	GC02P068431	7.05
755		ZNF222	Zinc Finger Protein 222	Protein Coding	36	GC19P044026	7.03
756		ZC3H15	Zinc Finger CCCH-Type Containing 15	Protein Coding	37	GC02P186486	7.02
757		ZNF775	Zinc Finger Protein 775	Protein Coding	36	GC07P150379	7
758		ZNF527	Zinc Finger Protein 527	Protein Coding	34	GC19P037371	6.99
759		KLF15	Kruppel Like Factor 15	Protein Coding	47	GC03M126342	6.99
760		ZNF688	Zinc Finger Protein 688	Protein Coding	36	GC16M030581	6.98
761		ZNF479	Zinc Finger Protein 479	Protein Coding	34	GC07M057121	6.98
762		ZNRF3	Zinc And Ring Finger 3	Protein Coding	40	GC22P028803	6.98
763		LIMK1	LIM Domain Kinase 1	Protein Coding	55	GC07P074082	6.96
764		ZNF605	Zinc Finger Protein 605	Protein Coding	36	GC12M132918	6.96
765		ZNF613	Zinc Finger Protein 613	Protein Coding	36	GC19P051927	6.96
766		ZNF630	Zinc Finger Protein 630	Protein Coding	37	GC0XM047983	6.96
767		USP5	Ubiquitin Specific Peptidase 5	Protein Coding	47	GC12P006856	6.96
768		ZNF582	Zinc Finger Protein 582	Protein Coding	36	GC19M056375	6.95
769		PHF6	PHD Finger Protein 6	Protein Coding	46	GC0XP134373	6.95
770		ZNF608	Zinc Finger Protein 608	Protein Coding	39	GC05M124636	6.95
771		ZBTB12	Zinc Finger And BTB Domain Containing 12	Protein Coding	39	GC06M031899	6.95
772		ZNF782	Zinc Finger Protein 782	Protein Coding	36	GC09M096816	6.95
773		ZNF221	Zinc Finger Protein 221	Protein Coding	36	GC19P043951	6.95
774		BAZ2B	Bromodomain Adjacent To Zinc Finger Domain 2B	Protein Coding	45	GC02M159318	6.95
775		ZNF492	Zinc Finger Protein 492	Protein Coding	34	GC19P022634	6.95
776		ZDHHC12	Zinc Finger DHHC-Type Containing 12	Protein Coding	36	GC09M128720	6.95
777		ZNF337	Zinc Finger Protein 337	Protein Coding	37	GC20M025674	6.94
778		FXN	Frataxin	Protein Coding	53	GC09P069035	6.94
779		AMH	Anti-Mullerian Hormone	Protein Coding	50	GC19P002251	6.94
780		CASP3	Caspase 3	Protein Coding	57	GC04M184627	6.93
781		ZNF850	Zinc Finger Protein 850	Protein Coding	29	GC19M036714	6.93
782		ZDHHC1	Zinc Finger DHHC-Type Containing 1	Protein Coding	40	GC16M067428	6.92
783		ZNF552	Zinc Finger Protein 552	Protein Coding	36	GC19M057803	6.92
784		ZNF568	Zinc Finger Protein 568	Protein Coding	37	GC19P036916	6.92
785		ZSCAN18	Zinc Finger And SCAN Domain Containing 18	Protein Coding	39	GC19M058090	6.92
786		ZSCAN10	Zinc Finger And SCAN Domain Containing 10	Protein Coding	39	GC16M003089	6.92
787		TRIM24	Tripartite Motif Containing 24	Protein Coding	49	GC07P138460	6.91
788		ZBBX	Zinc Finger B-Box Domain Containing	Protein Coding	34	GC03M167240	6.91
789		ERVK-6	Endogenous Retrovirus Group K Member 6, Envelope	Protein Coding	19	GC07U903184	6.9
790		DNASE1	Deoxyribonuclease 1	Protein Coding	47	GC16P003611	6.89
791		ZNF354B	Zinc Finger Protein 354B	Protein Coding	37	GC05P178859	6.89
792		ZNF514	Zinc Finger Protein 514	Protein Coding	37	GC02M095147	6.89
793		CA9	Carbonic Anhydrase 9	Protein Coding	52	GC09P035673	6.89
794		SQSTM1	Sequestosome 1	Protein Coding	56	GC05P179806	6.88
795		ZBTB11	Zinc Finger And BTB Domain Containing 11	Protein Coding	36	GC03M101648	6.88
796		ZC2HC1A	Zinc Finger C2HC-Type Containing 1A	Protein Coding	35	GC08P078666	6.88
797		EEA1	Early Endosome Antigen 1	Protein Coding	50	GC12M092770	6.87
798		SNAI3	Snail Family Transcriptional Repressor 3	Protein Coding	39	GC16M088677	6.85
799		KRT10	Keratin 10	Protein Coding	48	GC17M040818	6.84
800		ZSCAN4	Zinc Finger And SCAN Domain Containing 4	Protein Coding	37	GC19P057651	6.83
801		ZNF780A	Zinc Finger Protein 780A	Protein Coding	37	GC19M040069	6.83
802		ZNF570	Zinc Finger Protein 570	Protein Coding	37	GC19P037467	6.83
803		ZNF773	Zinc Finger Protein 773	Protein Coding	39	GC19P057499	6.82
804		ZDHHC6	Zinc Finger DHHC-Type Containing 6	Protein Coding	40	GC10M112430	6.8
805		ZC2HC1C	Zinc Finger C2HC-Type Containing 1C	Protein Coding	35	GC14P075064	6.78
806		ZNF799	Zinc Finger Protein 799	Protein Coding	34	GC19M012392	6.78
807		ZNF229	Zinc Finger Protein 229	Protein Coding	34	GC19M044417	6.78
808		ZNF385D	Zinc Finger Protein 385D	Protein Coding	37	GC03M021459	6.77
809		ZNF329	Zinc Finger Protein 329	Protein Coding	37	GC19M058130	6.77
810		ZNF672	Zinc Finger Protein 672	Protein Coding	36	GC01P248838	6.77
811		ZNF524	Zinc Finger Protein 524	Protein Coding	36	GC19P055600	6.77
812		ZNF780B	Zinc Finger Protein 780B	Protein Coding	35	GC19M040029	6.77
813		ZADH2	Zinc Binding Alcohol Dehydrogenase Domain Containing 2	Protein Coding	42	GC18M075195	6.77
814		LIN28A	Lin-28 Homolog A	Protein Coding	47	GC01P026410	6.77
815		ZNF425	Zinc Finger Protein 425	Protein Coding	34	GC07M149102	6.75
816		ZNF500	Zinc Finger Protein 500	Protein Coding	38	GC16M004750	6.75
817		ZNF764	Zinc Finger Protein 764	Protein Coding	38	GC16M030565	6.75
818		ZNF506	Zinc Finger Protein 506	Protein Coding	36	GC19M019785	6.74
819		BAZ1A	Bromodomain Adjacent To Zinc Finger Domain 1A	Protein Coding	46	GC14M034752	6.74
820		GCH1	GTP Cyclohydrolase 1	Protein Coding	52	GC14M054842	6.74
821		ZNF232	Zinc Finger Protein 232	Protein Coding	38	GC17M005105	6.74
822		ZDHHC13	Zinc Finger DHHC-Type Containing 13	Protein Coding	42	GC11P019095	6.74
823		ZBED1	Zinc Finger BED-Type Containing 1	Protein Coding	37	GC0XM002486	6.73
824		ZNRF4	Zinc And Ring Finger 4	Protein Coding	35	GC19P005455	6.73
825		HMOX1	Heme Oxygenase 1	Protein Coding	59	GC22P035380	6.72
826		ZNF721	Zinc Finger Protein 721	Protein Coding	36	GC04M000425	6.71
827		ZNF624	Zinc Finger Protein 624	Protein Coding	38	GC17M016599	6.69
828		ZNF416	Zinc Finger Protein 416	Protein Coding	37	GC19M057571	6.69
829		ZNF572	Zinc Finger Protein 572	Protein Coding	35	GC08P124851	6.69
830		ZNF474	Zinc Finger Protein 474	Protein Coding	34	GC05P122129	6.68
831		ZNF830	Zinc Finger Protein 830	Protein Coding	39	GC17P034961	6.68
832		ZNHIT3	Zinc Finger HIT-Type Containing 3	Protein Coding	41	GC17P036486	6.68
833		FHL2	Four And A Half LIM Domains 2	Protein Coding	52	GC02M105343	6.68
834		ZNF251	Zinc Finger Protein 251	Protein Coding	39	GC08M144722	6.68
835		ZDHHC21	Zinc Finger DHHC-Type Containing 21	Protein Coding	40	GC09M014555	6.67
836		ZNF707	Zinc Finger Protein 707	Protein Coding	39	GC08P143684	6.65
837		ZNF791	Zinc Finger Protein 791	Protein Coding	38	GC19P012583	6.65
838		ZNF784	Zinc Finger Protein 784	Protein Coding	37	GC19M055620	6.65
839		ZNF786	Zinc Finger Protein 786	Protein Coding	37	GC07M149069	6.65
840		ZNF575	Zinc Finger Protein 575	Protein Coding	37	GC19P043525	6.65
841		ZNF579	Zinc Finger Protein 579	Protein Coding	35	GC19M055576	6.65
842		ZNF865	Zinc Finger Protein 865	Protein Coding	32	GC19P055605	6.65
843		ZDHHC7	Zinc Finger DHHC-Type Containing 7	Protein Coding	42	GC16M085007	6.64
844		ADAMTS13	ADAM Metallopeptidase With Thrombospondin Type 1 Motif 13	Protein Coding	52	GC09P133414	6.63
845		ZNF519	Zinc Finger Protein 519	Protein Coding	42	GC18M015234	6.63
846		SLC11A2	Solute Carrier Family 11 Member 2	Protein Coding	55	GC12M050979	6.63
847		OMA1	OMA1 Zinc Metallopeptidase	Protein Coding	42	GC01M058415	6.63
848		RXRA	Retinoid X Receptor Alpha	Protein Coding	57	GC09P134317	6.63
849		RNF4	Ring Finger Protein 4	Protein Coding	46	GC04P002462	6.63
850		TUT4	Terminal Uridylyl Transferase 4	Protein Coding	29	GC01M052410	6.63
851		GATA5	GATA Binding Protein 5	Protein Coding	44	GC20M062464	6.63
852		ZFP69B	ZFP69 Zinc Finger Protein B	Protein Coding	33	GC01P040451	6.62
853		ZNF665	Zinc Finger Protein 665	Protein Coding	37	GC19M053159	6.61
854		ZFR2	Zinc Finger RNA Binding Protein 2	Protein Coding	37	GC19M003804	6.61
855		NUP153	Nucleoporin 153	Protein Coding	46	GC06M017615	6.6
856		ZNF480	Zinc Finger Protein 480	Protein Coding	40	GC19P052297	6.59
857		OVOL1	Ovo Like Transcriptional Repressor 1	Protein Coding	40	GC11P065787	6.58
858		ZC3H18	Zinc Finger CCCH-Type Containing 18	Protein Coding	39	GC16P088636	6.58
859		ZC2HC1B	Zinc Finger C2HC-Type Containing 1B	Protein Coding	33	GC06P143865	6.58
860		DPP3	Dipeptidyl Peptidase 3	Protein Coding	45	GC11P066497	6.57
861		ZDHHC15	Zinc Finger DHHC-Type Containing 15	Protein Coding	42	GC0XM075368	6.56
862		ZNF484	Zinc Finger Protein 484	Protein Coding	38	GC09M092846	6.55
863		ZNF512B	Zinc Finger Protein 512B	Protein Coding	40	GC20M063956	6.55
864		ZNF471	Zinc Finger Protein 471	Protein Coding	38	GC19P056510	6.55
865		ZNF599	Zinc Finger Protein 599	Protein Coding	37	GC19M034758	6.55
866		ZNF696	Zinc Finger Protein 696	Protein Coding	37	GC08P143289	6.55
867		ALPP	Alkaline Phosphatase, Placental	Protein Coding	52	GC02P232378	6.54
868		SMAD3	SMAD Family Member 3	Protein Coding	55	GC15P067063	6.53
869		CRIP2	Cysteine Rich Protein 2	Protein Coding	41	GC14P105472	6.52
870		ZDHHC23	Zinc Finger DHHC-Type Containing 23	Protein Coding	39	GC03P113947	6.52
871		ZNF669	Zinc Finger Protein 669	Protein Coding	39	GC01M247099	6.52
872		ZNF558	Zinc Finger Protein 558	Protein Coding	39	GC19M008784	6.52
873		ZNF567	Zinc Finger Protein 567	Protein Coding	37	GC19P036838	6.52
874		ZNF581	Zinc Finger Protein 581	Protein Coding	37	GC19P055635	6.52
875		ZNF565	Zinc Finger Protein 565	Protein Coding	36	GC19M038663	6.52
876		ZNF729	Zinc Finger Protein 729	Protein Coding	31	GC19P022264	6.52
877		ZNF671	Zinc Finger Protein 671	Protein Coding	37	GC19M057719	6.52
878		ZDHHC14	Zinc Finger DHHC-Type Containing 14	Protein Coding	42	GC06P157381	6.52
879		ZNF853	Zinc Finger Protein 853	Protein Coding	30	GC07P006615	6.52
880		ZNF432	Zinc Finger Protein 432	Protein Coding	37	GC19M052031	6.51
881		PRDM9	PR/SET Domain 9	Protein Coding	44	GC05P023443	6.51
882		TRAFD1	TRAF-Type Zinc Finger Domain Containing 1	Protein Coding	41	GC12P112125	6.51
883		ZNF676	Zinc Finger Protein 676	Protein Coding	38	GC19M022178	6.51
884		ZFYVE27	Zinc Finger FYVE-Type Containing 27	Protein Coding	43	GC10P097739	6.49
885		ZDHHC4	Zinc Finger DHHC-Type Containing 4	Protein Coding	40	GC07P006583	6.49
886		GLRA1	Glycine Receptor Alpha 1	Protein Coding	52	GC05M151799	6.49
887		RNF13	Ring Finger Protein 13	Protein Coding	44	GC03P149812	6.48
888		ZNF540	Zinc Finger Protein 540	Protein Coding	36	GC19P037551	6.48
889		ZNF433	Zinc Finger Protein 433	Protein Coding	39	GC19M012014	6.48
890		TTF2	Transcription Termination Factor 2	Protein Coding	44	GC01P117060	6.47
891		ZBTB9	Zinc Finger And BTB Domain Containing 9	Protein Coding	38	GC06P033422	6.47
892		RAG1	Recombination Activating 1	Protein Coding	52	GC11P036546	6.47
893		ZDHHC22	Zinc Finger DHHC-Type Containing 22	Protein Coding	36	GC14M077127	6.47
894		CA4	Carbonic Anhydrase 4	Protein Coding	54	GC17P060149	6.47
895		ZNRF2	Zinc And Ring Finger 2	Protein Coding	39	GC07P030284	6.46
896		ZNF614	Zinc Finger Protein 614	Protein Coding	34	GC19M052012	6.46
897		ZNF225	Zinc Finger Protein 225	Protein Coding	37	GC19P044112	6.46
898		ZNF233	Zinc Finger Protein 233	Protein Coding	36	GC19P044259	6.46
899		MID1	Midline 1	Protein Coding	49	GC0XM010373	6.46
900		ZNF541	Zinc Finger Protein 541	Protein Coding	36	GC19M047520	6.46
901		ZNF654	Zinc Finger Protein 654	Protein Coding	38	GC03P088059	6.45
902		NANOS1	Nanos C2HC-Type Zinc Finger 1	Protein Coding	40	GC10P119029	6.45
903		S100A1	S100 Calcium Binding Protein A1	Protein Coding	49	GC01P153627	6.44
904		SETDB1	SET Domain Bifurcated 1	Protein Coding	47	GC01P150926	6.44
905		ZDHHC16	Zinc Finger DHHC-Type Containing 16	Protein Coding	39	GC10P097446	6.44
906		SHH	Sonic Hedgehog	Protein Coding	57	GC07M155799	6.42
907		ZDHHC2	Zinc Finger DHHC-Type Containing 2	Protein Coding	41	GC08P017156	6.42
908		ZBTB8B	Zinc Finger And BTB Domain Containing 8B	Protein Coding	34	GC01P032466	6.42
909		PRDM16	PR/SET Domain 16	Protein Coding	52	GC01P003068	6.42
910		ZNF620	Zinc Finger Protein 620	Protein Coding	35	GC03P040550	6.41
911		ZNF616	Zinc Finger Protein 616	Protein Coding	37	GC19M052113	6.4
912		ZNF280D	Zinc Finger Protein 280D	Protein Coding	40	GC15M056630	6.4
913		ZNF699	Zinc Finger Protein 699	Protein Coding	38	GC19M009294	6.4
914		BDNF	Brain Derived Neurotrophic Factor	Protein Coding	55	GC11M027654	6.39
915		ZNF772	Zinc Finger Protein 772	Protein Coding	35	GC19M057466	6.39
916		ZYX	Zyxin	Protein Coding	52	GC07P143969	6.38
917		ZNF774	Zinc Finger Protein 774	Protein Coding	35	GC15P090352	6.38
918		ZNF790	Zinc Finger Protein 790	Protein Coding	34	GC19M036817	6.38
919		CA12	Carbonic Anhydrase 12	Protein Coding	54	GC15M063321	6.38
920		ZNHIT6	Zinc Finger HIT-Type Containing 6	Protein Coding	40	GC01M085649	6.37
921		ZNF286B	Zinc Finger Protein 286B	Protein Coding	31	GC17M018658	6.37
922		LGALS4	Galectin 4	Protein Coding	45	GC19M038971	6.36
923		PRDM4	PR/SET Domain 4	Protein Coding	40	GC12M107732	6.36
924		DPF1	Double PHD Fingers 1	Protein Coding	40	GC19M038211	6.36
925		ZNF560	Zinc Finger Protein 560	Protein Coding	37	GC19M009445	6.35
926		SP4	Sp4 Transcription Factor	Protein Coding	47	GC07P021434	6.35
927		ZNF793	Zinc Finger Protein 793	Protein Coding	36	GC19P037506	6.34
928		ZNF677	Zinc Finger Protein 677	Protein Coding	35	GC19M053235	6.34
929		ZNF649	Zinc Finger Protein 649	Protein Coding	39	GC19M051889	6.34
930		ZNF681	Zinc Finger Protein 681	Protein Coding	34	GC19M023749	6.33
931		ZBED6	Zinc Finger BED-Type Containing 6	Protein Coding	33	GC01P203796	6.33
932		ZNF585B	Zinc Finger Protein 585B	Protein Coding	38	GC19M038641	6.33
933		ZNF587	Zinc Finger Protein 587	Protein Coding	34	GC19P057849	6.31
934		SCRT2	Scratch Family Transcriptional Repressor 2	Protein Coding	36	GC20M000661	6.31
935		ADAM17	ADAM Metallopeptidase Domain 17	Protein Coding	57	GC02M009580	6.3
936		ZNF419	Zinc Finger Protein 419	Protein Coding	38	GC19P057488	6.3
937		ZNF852	Zinc Finger Protein 852	Protein Coding	32	GC03M044498	6.3
938		ZNF485	Zinc Finger Protein 485	Protein Coding	38	GC10P043606	6.29
939		PRKCG	Protein Kinase C Gamma	Protein Coding	59	GC19P053879	6.29
940		ENPEP	Glutamyl Aminopeptidase	Protein Coding	49	GC04P110365	6.27
941		RUNX1T1	RUNX1 Translocation Partner 1	Protein Coding	45	GC08M091954	6.27
942		CPQ	Carboxypeptidase Q	Protein Coding	40	GC08P096645	6.26
943		ZNF683	Zinc Finger Protein 683	Protein Coding	37	GC01M026373	6.24
944		FLYWCH1	FLYWCH-Type Zinc Finger 1	Protein Coding	40	GC16P002911	6.24
945		ZC3H13	Zinc Finger CCCH-Type Containing 13	Protein Coding	39	GC13M045954	6.24
946		ZNF587B	Zinc Finger Protein 587B	Protein Coding	31	GC19P057820	6.24
947		CPA4	Carboxypeptidase A4	Protein Coding	48	GC07P130293	6.24
948		ZNF415	Zinc Finger Protein 415	Protein Coding	38	GC19M053107	6.24
949		ZNF555	Zinc Finger Protein 555	Protein Coding	38	GC19P002841	6.23
950		ZNF554	Zinc Finger Protein 554	Protein Coding	37	GC19P002821	6.23
951		ZNF548	Zinc Finger Protein 548	Protein Coding	37	GC19P057390	6.23
952		ZNF619	Zinc Finger Protein 619	Protein Coding	37	GC03P040518	6.23
953		ZNF584	Zinc Finger Protein 584	Protein Coding	36	GC19P058411	6.23
954		ZNF846	Zinc Finger Protein 846	Protein Coding	35	GC19M009730	6.23
955		ZNF550	Zinc Finger Protein 550	Protein Coding	34	GC19M057535	6.23
956		ZNF576	Zinc Finger Protein 576	Protein Coding	34	GC19P043596	6.23
957		ZNF488	Zinc Finger Protein 488	Protein Coding	33	GC10M047365	6.23
958		ZNF789	Zinc Finger Protein 789	Protein Coding	32	GC07P099472	6.23
959		ZNF324B	Zinc Finger Protein 324B	Protein Coding	33	GC19P058419	6.21
960		ECE1	Endothelin Converting Enzyme 1	Protein Coding	53	GC01M021217	6.21
961		ZNF763	Zinc Finger Protein 763	Protein Coding	34	GC19P011965	6.21
962		ZNF607	Zinc Finger Protein 607	Protein Coding	41	GC19M037696	6.21
963		ZNF571	Zinc Finger Protein 571	Protein Coding	39	GC19M038643	6.21
964		ZNF577	Zinc Finger Protein 577	Protein Coding	38	GC19M051804	6.21
965		ZNF556	Zinc Finger Protein 556	Protein Coding	38	GC19P002867	6.21
966		ZNF835	Zinc Finger Protein 835	Protein Coding	36	GC19M056662	6.21
967		DZANK1	Double Zinc Ribbon And Ankyrin Repeat Domains 1	Protein Coding	36	GC20M018364	6.21
968		ZNF814	Zinc Finger Protein 814	Protein Coding	32	GC19M057850	6.21
969		IGF1	Insulin Like Growth Factor 1	Protein Coding	56	GC12M102395	6.2
970		IL2	Interleukin 2	Protein Coding	53	GC04M122451	6.18
971		CTBP1	C-Terminal Binding Protein 1	Protein Coding	54	GC04M001211	6.17
972		LEPQTL1	Leptin, Serum Levels Of	Genetic Locus	6	GC02U903086	6.17
973		ARIH2	Ariadne RBR E3 Ubiquitin Protein Ligase 2	Protein Coding	44	GC03P048931	6.17
974		TRAF5	TNF Receptor Associated Factor 5	Protein Coding	48	GC01P211326	6.16
975		ZNF347	Zinc Finger Protein 347	Protein Coding	39	GC19M053124	6.16
976		ZDHHC24	Zinc Finger DHHC-Type Containing 24	Protein Coding	40	GC11M066521	6.16
977		ZDHHC18	Zinc Finger DHHC-Type Containing 18	Protein Coding	40	GC01P026837	6.16
978		LALBA	Lactalbumin Alpha	Protein Coding	47	GC12M048567	6.16
979		HDAC6	Histone Deacetylase 6	Protein Coding	58	GC0XP048801	6.15
980		CPA3	Carboxypeptidase A3	Protein Coding	46	GC03P148865	6.15
981		LMO7	LIM Domain 7	Protein Coding	47	GC13P075620	6.14
982		ZNF428	Zinc Finger Protein 428	Protein Coding	37	GC19M043607	6.14
983		MMP11	Matrix Metallopeptidase 11	Protein Coding	51	GC22P023768	6.12
984		ZBED5	Zinc Finger BED-Type Containing 5	Protein Coding	37	GC11M010826	6.12
985		ZNF761	Zinc Finger Protein 761	Protein Coding	32	GC19P053431	6.12
986		ZNF706	Zinc Finger Protein 706	Protein Coding	38	GC08M101178	6.1
987		UBC	Ubiquitin C	Protein Coding	49	GC12M124911	6.09
988		ZSCAN32	Zinc Finger And SCAN Domain Containing 32	Protein Coding	36	GC16M003383	6.09
989		ZNF705D	Zinc Finger Protein 705D	Protein Coding	31	GC08P012089	6.09
990		ZNF705B	Zinc Finger Protein 705B	Protein Coding	24	GC08P007926	6.09
991		KNG1	Kininogen 1	Protein Coding	51	GC03P186717	6.08
992		ADH1B	Alcohol Dehydrogenase 1B (Class I), Beta Polypeptide	Protein Coding	50	GC04M099304	6.08
993		RBP4	Retinol Binding Protein 4	Protein Coding	51	GC10M093591	6.08
994		ZNF792	Zinc Finger Protein 792	Protein Coding	39	GC19M034956	6.07
995		ZNF684	Zinc Finger Protein 684	Protein Coding	38	GC01P040531	6.07
996		ZNF549	Zinc Finger Protein 549	Protein Coding	38	GC19P057527	6.07
997		ZNF563	Zinc Finger Protein 563	Protein Coding	38	GC19M012292	6.07
998		ZNF596	Zinc Finger Protein 596	Protein Coding	35	GC08P000232	6.07
999		ZNF615	Zinc Finger Protein 615	Protein Coding	34	GC19M051991	6.07
1000		ZNF878	Zinc Finger Protein 878	Protein Coding	33	GC19M012043	6.07
1001		ZNF316	Zinc Finger Protein 316	Protein Coding	29	GC07P006637	6.07
1002		KLF9	Kruppel Like Factor 9	Protein Coding	40	GC09M070384	6.07
1003		ZNF429	Zinc Finger Protein 429	Protein Coding	34	GC19P021496	6.06
1004		PPARG	Peroxisome Proliferator Activated Receptor Gamma	Protein Coding	60	GC03P012328	6.04
1005		ZBED2	Zinc Finger BED-Type Containing 2	Protein Coding	38	GC03M111592	6.03
1006		CA6	Carbonic Anhydrase 6	Protein Coding	49	GC01P009005	6.02
1007		ZNF862	Zinc Finger Protein 862	Protein Coding	32	GC07P149839	6.02
1008		CHAMP1	Chromosome Alignment Maintaining Phosphoprotein 1	Protein Coding	42	GC13P114314	6.02
1009		ZNF439	Zinc Finger Protein 439	Protein Coding	37	GC19P011837	6.01
1010		ZNF561	Zinc Finger Protein 561	Protein Coding	37	GC19M009605	6.01
1011		ZNF836	Zinc Finger Protein 836	Protein Coding	35	GC19M052153	6.01
1012		ZNF837	Zinc Finger Protein 837	Protein Coding	34	GC19M058367	6.01
1013		ZNF530	Zinc Finger Protein 530	Protein Coding	33	GC19P057599	6.01
1014		ZSCAN5B	Zinc Finger And SCAN Domain Containing 5B	Protein Coding	30	GC19M056189	5.99
1015		ADH5	Alcohol Dehydrogenase 5 (Class III), Chi Polypeptide	Protein Coding	52	GC04M099070	5.99
1016		RC3H2	Ring Finger And CCCH-Type Domains 2	Protein Coding	41	GC09M122844	5.99
1017		PRKCZ	Protein Kinase C Zeta	Protein Coding	55	GC01P002050	5.99
1018		BHMT	Betaine--Homocysteine S-Methyltransferase	Protein Coding	48	GC05P079111	5.98
1019		DSPP	Dentin Sialophosphoprotein	Protein Coding	44	GC04P087608	5.98
1020		HNF1A	HNF1 Homeobox A	Protein Coding	53	GC12P120978	5.97
1021		ZNF625	Zinc Finger Protein 625	Protein Coding	37	GC19M012143	5.97
1022		GRIN2A	Glutamate Ionotropic Receptor NMDA Type Subunit 2A	Protein Coding	57	GC16M009753	5.97
1023		ZNF726	Zinc Finger Protein 726	Protein Coding	29	GC19P023914	5.96
1024		KDM3B	Lysine Demethylase 3B	Protein Coding	46	GC05P138352	5.96
1025		IL2RA	Interleukin 2 Receptor Subunit Alpha	Protein Coding	59	GC10M006010	5.96
1026		ZRSR2	Zinc Finger CCCH-Type, RNA Binding Motif And Serine/Arginine Rich 2	Protein Coding	40	GC0XP015808	5.96
1027		BNC2	Basonuclin 2	Protein Coding	44	GC09M016410	5.95
1028		ZNF695	Zinc Finger Protein 695	Protein Coding	38	GC01M246945	5.94
1029		ZNF385C	Zinc Finger Protein 385C	Protein Coding	34	GC17M042026	5.93
1030		ZNF804B	Zinc Finger Protein 804B	Protein Coding	37	GC07P088759	5.92
1031		APOBEC1	Apolipoprotein B MRNA Editing Enzyme Catalytic Subunit 1	Protein Coding	43	GC12M007649	5.92
1032		ZNF544	Zinc Finger Protein 544	Protein Coding	39	GC19P058228	5.92
1033		ZNF816	Zinc Finger Protein 816	Protein Coding	36	GC19M052949	5.92
1034		ZNF497	Zinc Finger Protein 497	Protein Coding	32	GC19M058354	5.92
1035		ZNF736	Zinc Finger Protein 736	Protein Coding	30	GC07P064307	5.92
1036		ZNF705G	Zinc Finger Protein 705G	Protein Coding	27	GC08M007355	5.92
1037		ZNF662	Zinc Finger Protein 662	Protein Coding	38	GC03P042947	5.9
1038		ZNF709	Zinc Finger Protein 709	Protein Coding	37	GC19M012461	5.9
1039		ZNF785	Zinc Finger Protein 785	Protein Coding	37	GC16M030590	5.9
1040		ZNF845	Zinc Finger Protein 845	Protein Coding	36	GC19P053333	5.9
1041		ZNF517	Zinc Finger Protein 517	Protein Coding	36	GC08P144799	5.9
1042		ZNF529	Zinc Finger Protein 529	Protein Coding	36	GC19M038667	5.9
1043		ZNF564	Zinc Finger Protein 564	Protein Coding	36	GC19M012526	5.9
1044		ZNF442	Zinc Finger Protein 442	Protein Coding	35	GC19M012349	5.9
1045		ZGRF1	Zinc Finger GRF-Type Containing 1	Protein Coding	36	GC04M112539	5.89
1046		RUNX1	Runt Related Transcription Factor 1	Protein Coding	55	GC21M034787	5.89
1047		CLIP1	CAP-Gly Domain Containing Linker Protein 1	Protein Coding	50	GC12M122271	5.89
1048		TRIM63	Tripartite Motif Containing 63	Protein Coding	47	GC01M026062	5.89
1049		ATP7B	ATPase Copper Transporting Beta	Protein Coding	54	GC13M051905	5.87
1050		ZNF493	Zinc Finger Protein 493	Protein Coding	37	GC19P021397	5.87
1051		ZNF280B	Zinc Finger Protein 280B	Protein Coding	36	GC22M022484	5.86
1052		ZDHHC19	Zinc Finger DHHC-Type Containing 19	Protein Coding	39	GC03M196197	5.85
1053		SALL2	Spalt Like Transcription Factor 2	Protein Coding	47	GC14M021521	5.82
1054		MT1M	Metallothionein 1M	Protein Coding	39	GC16P056632	5.81
1055		ADH1C	Alcohol Dehydrogenase 1C (Class I), Gamma Polypeptide	Protein Coding	45	GC04M099336	5.8
1056		ZNF600	Zinc Finger Protein 600	Protein Coding	37	GC19M052764	5.8
1057		CA5A	Carbonic Anhydrase 5A	Protein Coding	49	GC16M087882	5.79
1058		ZNF137P	Zinc Finger Protein 137, Pseudogene	Pseudogene	22	GC19P052588	5.79
1059		RAG2	Recombination Activating 2	Protein Coding	48	GC11M036575	5.78
1060		TNFSF10	TNF Superfamily Member 10	Protein Coding	53	GC03M172505	5.78
1061		ZNF776	Zinc Finger Protein 776	Protein Coding	35	GC19P057746	5.78
1062		CFH	Complement Factor H	Protein Coding	52	GC01P196621	5.78
1063		SUMO1	Small Ubiquitin-Like Modifier 1	Protein Coding	53	GC02M202206	5.77
1064		MMP26	Matrix Metallopeptidase 26	Protein Coding	42	GC11P004706	5.77
1065		RARB	Retinoic Acid Receptor Beta	Protein Coding	57	GC03P025194	5.77
1066		DZIP1L	DAZ Interacting Zinc Finger Protein 1 Like	Protein Coding	42	GC03M138061	5.77
1067		MYNN	Myoneurin	Protein Coding	42	GC03P169773	5.77
1068		ZNF490	Zinc Finger Protein 490	Protein Coding	39	GC19M012577	5.77
1069		ZNF440	Zinc Finger Protein 440	Protein Coding	37	GC19P011814	5.77
1070		ZNF562	Zinc Finger Protein 562	Protein Coding	36	GC19M009622	5.77
1071		ZNF808	Zinc Finger Protein 808	Protein Coding	34	GC19P052527	5.77
1072		ADH1A	Alcohol Dehydrogenase 1A (Class I), Alpha Polypeptide	Protein Coding	48	GC04M099276	5.77
1073		PTCH1	Patched 1	Protein Coding	57	GC09M095442	5.76
1074		HELLS	Helicase, Lymphoid Specific	Protein Coding	50	GC10P094501	5.76
1075		GLO1	Glyoxalase I	Protein Coding	52	GC06M038784	5.76
1076		TIMP2	TIMP Metallopeptidase Inhibitor 2	Protein Coding	50	GC17M078852	5.75
1077		IL1B	Interleukin 1 Beta	Protein Coding	55	GC02M112829	5.74
1078		APOBEC3G	Apolipoprotein B MRNA Editing Enzyme Catalytic Subunit 3G	Protein Coding	46	GC22P039078	5.73
1079		CA7	Carbonic Anhydrase 7	Protein Coding	45	GC16P066880	5.72
1080		RPA1	Replication Protein A1	Protein Coding	52	GC17P001829	5.71
1081		CA3	Carbonic Anhydrase 3	Protein Coding	47	GC08P085373	5.7
1082		ZNF839	Zinc Finger Protein 839	Protein Coding	37	GC14P103172	5.69
1083		ZNF557	Zinc Finger Protein 557	Protein Coding	39	GC19P007069	5.69
1084		ZNF682	Zinc Finger Protein 682	Protein Coding	36	GC19M022270	5.69
1085		ZNF430	Zinc Finger Protein 430	Protein Coding	36	GC19P020995	5.69
1086		ZNF621	Zinc Finger Protein 621	Protein Coding	36	GC03P040566	5.69
1087		ZNF680	Zinc Finger Protein 680	Protein Coding	36	GC07M064502	5.69
1088		ZNF714	Zinc Finger Protein 714	Protein Coding	36	GC19P021082	5.69
1089		ZNF486	Zinc Finger Protein 486	Protein Coding	34	GC19P020167	5.69
1090		ZNF678	Zinc Finger Protein 678	Protein Coding	34	GC01P227563	5.69
1091		ZNF679	Zinc Finger Protein 679	Protein Coding	33	GC07P064228	5.69
1092		ZNF805	Zinc Finger Protein 805	Protein Coding	32	GC19P057240	5.69
1093		ZNF705A	Zinc Finger Protein 705A	Protein Coding	32	GC12P008157	5.69
1094		ZNF716	Zinc Finger Protein 716	Protein Coding	31	GC07P057610	5.69
1095		NCOR1	Nuclear Receptor Corepressor 1	Protein Coding	50	GC17M016029	5.69
1096		ZSCAN5A	Zinc Finger And SCAN Domain Containing 5A	Protein Coding	37	GC19M056221	5.69
1097		ZNF730	Zinc Finger Protein 730	Protein Coding	28	GC19P023093	5.68
1098		S100A6	S100 Calcium Binding Protein A6	Protein Coding	49	GC01M153507	5.67
1099		UTRN	Utrophin	Protein Coding	47	GC06P144236	5.66
1100		EGR4	Early Growth Response 4	Protein Coding	39	GC02M073290	5.65
1101		CA5B	Carbonic Anhydrase 5B	Protein Coding	47	GC0XP015706	5.64
1102		HBB	Hemoglobin Subunit Beta	Protein Coding	52	GC11M005238	5.64
1103		SPG7	SPG7, Paraplegin Matrix AAA Peptidase Subunit	Protein Coding	48	GC16P089492	5.64
1104		RUNX2	Runt Related Transcription Factor 2	Protein Coding	54	GC06P045295	5.64
1105		TUT7	Terminal Uridylyl Transferase 7	Protein Coding	29	GC09M086288	5.63
1106		SSBP3	Single Stranded DNA Binding Protein 3	Protein Coding	44	GC01M054225	5.63
1107		ZNF841	Zinc Finger Protein 841	Protein Coding	31	GC19M052065	5.61
1108		THOP1	Thimet Oligopeptidase 1	Protein Coding	46	GC19P002785	5.6
1109		ECEL1	Endothelin Converting Enzyme Like 1	Protein Coding	45	GC02M232479	5.6
1110		RB1	RB Transcriptional Corepressor 1	Protein Coding	57	GC13P048303	5.6
1111		NR3C1	Nuclear Receptor Subfamily 3 Group C Member 1	Protein Coding	58	GC05M143241	5.58
1112		F12	Coagulation Factor XII	Protein Coding	54	GC05M177402	5.58
1113		HDAC4	Histone Deacetylase 4	Protein Coding	57	GC02M239048	5.58
1114		SUZ12	SUZ12, Polycomb Repressive Complex 2 Subunit	Protein Coding	45	GC17P031937	5.58
1115		GH1	Growth Hormone 1	Protein Coding	52	GC17M063917	5.58
1116		PDLIM5	PDZ And LIM Domain 5	Protein Coding	45	GC04P094451	5.57
1117		ZNF766	Zinc Finger Protein 766	Protein Coding	36	GC19P052269	5.57
1118		NR4A1	Nuclear Receptor Subfamily 4 Group A Member 1	Protein Coding	53	GC12P052022	5.56
1119		HDAC3	Histone Deacetylase 3	Protein Coding	55	GC05M141583	5.56
1120		KPNA2	Karyopherin Subunit Alpha 2	Protein Coding	53	GC17P068035	5.55
1121		LAP3	Leucine Aminopeptidase 3	Protein Coding	49	GC04P017578	5.55
1122		CDA	Cytidine Deaminase	Protein Coding	50	GC01P020588	5.55
1123		AEBP1	AE Binding Protein 1	Protein Coding	45	GC07P044106	5.55
1124		ZSCAN1	Zinc Finger And SCAN Domain Containing 1	Protein Coding	37	GC19P058034	5.54
1125		ZNF823	Zinc Finger Protein 823	Protein Coding	36	GC19M011721	5.54
1126		DPEP1	Dipeptidase 1	Protein Coding	48	GC16P089613	5.54
1127		DEAF1	DEAF1, Transcription Factor	Protein Coding	46	GC11M000644	5.53
1128		ARHGEF2	Rho/Rac Guanine Nucleotide Exchange Factor 2	Protein Coding	51	GC01M155946	5.53
1129		LMLN	Leishmanolysin Like Peptidase	Protein Coding	40	GC03P197961	5.53
1130		APLP1	Amyloid Beta Precursor Like Protein 1	Protein Coding	47	GC19P036751	5.52
1131		CALR	Calreticulin	Protein Coding	59	GC19P012938	5.52
1132		ZDHHC11	Zinc Finger DHHC-Type Containing 11	Protein Coding	40	GC05M000795	5.5
1133		KAT6B	Lysine Acetyltransferase 6B	Protein Coding	47	GC10P074827	5.5
1134		ZNF831	Zinc Finger Protein 831	Protein Coding	38	GC20P059146	5.48
1135		EHMT2	Euchromatic Histone Lysine Methyltransferase 2	Protein Coding	50	GC06M031879	5.48
1136		NCOR2	Nuclear Receptor Corepressor 2	Protein Coding	49	GC12M124324	5.48
1137		DMD	Dystrophin	Protein Coding	53	GC0XM031047	5.47
1138		ZNF559	Zinc Finger Protein 559	Protein Coding	38	GC19P009297	5.47
1139		SKI	SKI Proto-Oncogene	Protein Coding	52	GC01P002228	5.47
1140		ZNF343	Zinc Finger Protein 343	Protein Coding	39	GC20M002481	5.45
1141		ZNF543	Zinc Finger Protein 543	Protein Coding	39	GC19P057320	5.45
1142		ZNF586	Zinc Finger Protein 586	Protein Coding	37	GC19P057769	5.45
1143		ZNF781	Zinc Finger Protein 781	Protein Coding	36	GC19M037667	5.45
1144		ZNF860	Zinc Finger Protein 860	Protein Coding	36	GC03P031981	5.45
1145		ZNF441	Zinc Finger Protein 441	Protein Coding	35	GC19P011738	5.45
1146		ZNF534	Zinc Finger Protein 534	Protein Coding	33	GC19P052429	5.45
1147		ZNF528	Zinc Finger Protein 528	Protein Coding	39	GC19P052397	5.45
1148		ZNF610	Zinc Finger Protein 610	Protein Coding	39	GC19P052336	5.45
1149		ZNF701	Zinc Finger Protein 701	Protein Coding	37	GC19P052555	5.45
1150		ZNF749	Zinc Finger Protein 749	Protein Coding	34	GC19P057437	5.45
1151		ZNF611	Zinc Finger Protein 611	Protein Coding	34	GC19M052702	5.45
1152		RANBP2	RAN Binding Protein 2	Protein Coding	51	GC02P108719	5.45
1153		FECH	Ferrochelatase	Protein Coding	53	GC18M057544	5.44
1154		BMI1	BMI1 Proto-Oncogene, Polycomb Ring Finger	Protein Coding	50	GC10P022326	5.44
1155		ZNF747	Zinc Finger Protein 747	Protein Coding	38	GC16M030530	5.44
1156		RFFL	Ring Finger And FYVE Like Domain Containing E3 Ubiquitin Protein Ligase	Protein Coding	43	GC17M035006	5.43
1157		IGF1R	Insulin Like Growth Factor 1 Receptor	Protein Coding	62	GC15P098648	5.42
1158		SWSAP1	SWIM-Type Zinc Finger 7 Associated Protein 1	Protein Coding	32	GC19P011374	5.42
1159		RTL4	Retrotransposon Gag Like 4	Protein Coding	26	GC0XP112084	5.41
1160		PDCD2	Programmed Cell Death 2	Protein Coding	42	GC06M170590	5.41
1161		ZCCHC23	Zinc Finger CCHC-Type Containing 23	Protein Coding	18	GC04P109304	5.4
1162		SAFB	Scaffold Attachment Factor B	Protein Coding	43	GC19P005574	5.4
1163		IGF2	Insulin Like Growth Factor 2	Protein Coding	55	GC11M002130	5.37
1164		TAT	Tyrosine Aminotransferase	Protein Coding	50	GC16M071565	5.37
1165		RTL3	Retrotransposon Gag Like 3	Protein Coding	27	GC0XM078657	5.36
1166		RPS6KB1	Ribosomal Protein S6 Kinase B1	Protein Coding	55	GC17P059893	5.36
1167		RNF5	Ring Finger Protein 5	Protein Coding	47	GC06P032180	5.36
1168		HGS	Hepatocyte Growth Factor-Regulated Tyrosine Kinase Substrate	Protein Coding	49	GC17P081683	5.35
1169		ADAM10	ADAM Metallopeptidase Domain 10	Protein Coding	59	GC15M058588	5.34
1170		UNK	Unkempt Family Zinc Finger	Protein Coding	39	GC17P075784	5.32
1171		ETV4	ETS Variant 4	Protein Coding	49	GC17M043527	5.31
1172		CSNK2B	Casein Kinase 2 Beta	Protein Coding	54	GC06P032182	5.3
1173		CPSF4	Cleavage And Polyadenylation Specific Factor 4	Protein Coding	46	GC07P099438	5.3
1174		APLP2	Amyloid Beta Precursor Like Protein 2	Protein Coding	49	GC11P130069	5.3
1175		MYT1L	Myelin Transcription Factor 1 Like	Protein Coding	47	GC02M001763	5.29
1176		POLR3K	RNA Polymerase III Subunit K	Protein Coding	44	GC16M000046	5.29
1177		TIMP1	TIMP Metallopeptidase Inhibitor 1	Protein Coding	52	GC0XP047583	5.29
1178		CBX5	Chromobox 5	Protein Coding	50	GC12M054230	5.29
1179		LHX9	LIM Homeobox 9	Protein Coding	42	GC01P197881	5.29
1180		PTPN1	Protein Tyrosine Phosphatase, Non-Receptor Type 1	Protein Coding	57	GC20P050510	5.28
1181		SALL3	Spalt Like Transcription Factor 3	Protein Coding	40	GC18P078980	5.27
1182		FHL1	Four And A Half LIM Domains 1	Protein Coding	53	GC0XP136146	5.26
1183		S100A7	S100 Calcium Binding Protein A7	Protein Coding	47	GC01M153430	5.26
1184		NGFR	Nerve Growth Factor Receptor	Protein Coding	52	GC17P049495	5.26
1185		CPB1	Carboxypeptidase B1	Protein Coding	49	GC03P148791	5.25
1186		EWSR1	EWS RNA Binding Protein 1	Protein Coding	49	GC22P029269	5.25
1187		BRCA1	BRCA1, DNA Repair Associated	Protein Coding	57	GC17M043044	5.24
1188		ADAMTS5	ADAM Metallopeptidase With Thrombospondin Type 1 Motif 5	Protein Coding	49	GC21M026918	5.23
1189		BMP1	Bone Morphogenetic Protein 1	Protein Coding	52	GC08P022164	5.23
1190		ZNF559-ZNF177	ZNF559-ZNF177 Readthrough	Protein Coding	23	GC19P009324	5.22
1191		ZBTB8OS	Zinc Finger And BTB Domain Containing 8 Opposite Strand	Protein Coding	41	GC01M032600	5.22
1192		MT1L	Metallothionein 1L, Pseudogene	Pseudogene	27	GC16P056617	5.2
1193		AR	Androgen Receptor	Protein Coding	60	GC0XP067544	5.19
1194		EGLN1	Egl-9 Family Hypoxia Inducible Factor 1	Protein Coding	55	GC01M231363	5.19
1195		SNRPC	Small Nuclear Ribonucleoprotein Polypeptide C	Protein Coding	44	GC06P041853	5.19
1196		GARS	Glycyl-TRNA Synthetase	Protein Coding	52	GC07P030594	5.18
1197		ZNF718	Zinc Finger Protein 718	Protein Coding	31	GC04P000118	5.18
1198		PDF	Peptide Deformylase, Mitochondrial	Protein Coding	37	GC16M069328	5.17
1199		CTNND1	Catenin Delta 1	Protein Coding	52	GC11P057780	5.17
1200		PRDM10	PR/SET Domain 10	Protein Coding	39	GC11M129899	5.17
1201		PRDM14	PR/SET Domain 14	Protein Coding	45	GC08M070063	5.16
1202		IFNA2	Interferon Alpha 2	Protein Coding	48	GC09M021374	5.15
1203		BCL2	BCL2, Apoptosis Regulator	Protein Coding	60	GC18M063123	5.15
1204		NFE2L2	Nuclear Factor, Erythroid 2 Like 2	Protein Coding	54	GC02M177227	5.14
1205		ZNF573	Zinc Finger Protein 573	Protein Coding	37	GC19M037735	5.14
1206		ZNF670	Zinc Finger Protein 670	Protein Coding	36	GC01M247035	5.14
1207		ZNF626	Zinc Finger Protein 626	Protein Coding	35	GC19M020619	5.14
1208		ZNF491	Zinc Finger Protein 491	Protein Coding	31	GC19P011773	5.14
1209		ZNF525	Zinc Finger Protein 525	Protein Coding	29	GC19P053367	5.14
1210		ZNF883	Zinc Finger Protein 883	Protein Coding	25	GC09M112957	5.14
1211		NAGLU	N-Acetyl-Alpha-Glucosaminidase	Protein Coding	50	GC17P042535	5.13
1212		CA13	Carbonic Anhydrase 13	Protein Coding	44	GC08P085221	5.13
1213		ZNF783	Zinc Finger Family Member 783	Protein Coding	32	GC07P149262	5.13
1214		IKBKB	Inhibitor Of Nuclear Factor Kappa B Kinase Subunit Beta	Protein Coding	60	GC08P042247	5.12
1215		SRSF7	Serine And Arginine Rich Splicing Factor 7	Protein Coding	44	GC02M038709	5.12
1216		WRNIP1	Werner Helicase Interacting Protein 1	Protein Coding	42	GC06P002766	5.12
1217		TBP	TATA-Box Binding Protein	Protein Coding	54	GC06P170554	5.11
1218		ZNF891	Zinc Finger Protein 891	Protein Coding	29	GC12M133106	5.1
1219		MBD2	Methyl-CpG Binding Domain Protein 2	Protein Coding	46	GC18M054151	5.1
1220		UNKL	Unkempt Family Like Zinc Finger	Protein Coding	41	GC16M001366	5.1
1221		NANOS3	Nanos C2HC-Type Zinc Finger 3	Protein Coding	42	GC19P013857	5.1
1222		CCNT1	Cyclin T1	Protein Coding	48	GC12M048688	5.1
1223		CTNNB1	Catenin Beta 1	Protein Coding	61	GC03P041236	5.09
1224		NOS2	Nitric Oxide Synthase 2	Protein Coding	55	GC17M027756	5.09
1225		PRLR	Prolactin Receptor	Protein Coding	55	GC05M035084	5.09
1226		NEU1	Neuraminidase 1	Protein Coding	50	GC06M031857	5.08
1227		ACE2	Angiotensin I Converting Enzyme 2	Protein Coding	54	GC0XM015579	5.08
1228		ALPI	Alkaline Phosphatase, Intestinal	Protein Coding	49	GC02P232456	5.08
1229		TRAF1	TNF Receptor Associated Factor 1	Protein Coding	49	GC09M120902	5.08
1230		PRNP	Prion Protein	Protein Coding	54	GC20P004615	5.06
1231		C1QBP	Complement C1q Binding Protein	Protein Coding	52	GC17M005432	5.05
1232		QPCT	Glutaminyl-Peptide Cyclotransferase	Protein Coding	49	GC02P037344	5.05
1233		SEMG1	Semenogelin 1	Protein Coding	41	GC20P045206	5.04
1234		UHRF1	Ubiquitin Like With PHD And Ring Finger Domains 1	Protein Coding	43	GC19P004910	5.04
1235		HIPK2	Homeodomain Interacting Protein Kinase 2	Protein Coding	52	GC07M139561	5.03
1236		JUN	Jun Proto-Oncogene, AP-1 Transcription Factor Subunit	Protein Coding	57	GC01M058780	5.03
1237		SLC40A1	Solute Carrier Family 40 Member 1	Protein Coding	52	GC02M189560	5.02
1238		SRF	Serum Response Factor	Protein Coding	49	GC06P043171	5.02
1239		TNP2	Transition Protein 2	Protein Coding	39	GC16M011267	5.02
1240		RLF	Rearranged L-Myc Fusion	Protein Coding	40	GC01P040161	5.02
1241		SETD2	SET Domain Containing 2	Protein Coding	52	GC03M047033	5.01
1242		CHURC1	Churchill Domain Containing 1	Protein Coding	36	GC14P064915	5.01
1243		BIRC2	Baculoviral IAP Repeat Containing 2	Protein Coding	52	GC11P102347	5.01
1244		CIITA	Class II Major Histocompatibility Complex Transactivator	Protein Coding	51	GC16P010879	4.99
1245		FHL3	Four And A Half LIM Domains 3	Protein Coding	45	GC01M037925	4.99
1246		ZNF720	Zinc Finger Protein 720	Protein Coding	36	GC16P031725	4.99
1247		GPR39	G Protein-Coupled Receptor 39	Protein Coding	47	GC02P132417	4.98
1248		DZIP3	DAZ Interacting Zinc Finger Protein 3	Protein Coding	42	GC03P108589	4.98
1249		KLK3	Kallikrein Related Peptidase 3	Protein Coding	52	GC19P050854	4.97
1250		INTS3	Integrator Complex Subunit 3	Protein Coding	42	GC01P153728	4.97
1251		HINT1	Histidine Triad Nucleotide Binding Protein 1	Protein Coding	52	GC05M131159	4.97
1252		HAGH	Hydroxyacylglutathione Hydrolase	Protein Coding	47	GC16M001795	4.97
1253		ATP13A2	ATPase Cation Transporting 13A2	Protein Coding	48	GC01M016985	4.96
1254		CYCS	Cytochrome C, Somatic	Protein Coding	56	GC07M025158	4.96
1255		STK24	Serine/Threonine Kinase 24	Protein Coding	50	GC13M098445	4.95
1256		PRKCB	Protein Kinase C Beta	Protein Coding	55	GC16P023847	4.95
1257		OVOL3	Ovo Like Zinc Finger 3	Protein Coding	26	GC19P036760	4.95
1258		RNF125	Ring Finger Protein 125	Protein Coding	46	GC18P032020	4.94
1259		ADH6	Alcohol Dehydrogenase 6 (Class V)	Protein Coding	47	GC04M099202	4.94
1260		ADH7	Alcohol Dehydrogenase 7 (Class IV), Mu Or Sigma Polypeptide	Protein Coding	50	GC04M099412	4.94
1261		ATOX1	Antioxidant 1 Copper Chaperone	Protein Coding	47	GC05M151743	4.93
1262		ZNF204P	Zinc Finger Protein 204, Pseudogene	Pseudogene	18	GC06M027357	4.92
1263		KIN	Kin17 DNA And RNA Binding Protein	Protein Coding	43	GC10M007750	4.91
1264		ESRRB	Estrogen Related Receptor Beta	Protein Coding	57	GC14P076310	4.91
1265		UBR1	Ubiquitin Protein Ligase E3 Component N-Recognin 1	Protein Coding	49	GC15M042942	4.91
1266		HSPA4	Heat Shock Protein Family A (Hsp70) Member 4	Protein Coding	49	GC05P133051	4.9
1267		ZNF547	Zinc Finger Protein 547	Protein Coding	31	GC19P057376	4.9
1268		SLC8A1	Solute Carrier Family 8 Member A1	Protein Coding	50	GC02M040078	4.9
1269		EPO	Erythropoietin	Protein Coding	47	GC07P100720	4.9
1270		CPA5	Carboxypeptidase A5	Protein Coding	43	GC07P130344	4.89
1271		TRIM38	Tripartite Motif Containing 38	Protein Coding	42	GC06P025962	4.89
1272		TRIP4	Thyroid Hormone Receptor Interactor 4	Protein Coding	45	GC15P068894	4.88
1273		EPHX2	Epoxide Hydrolase 2	Protein Coding	54	GC08P027490	4.88
1274		TRIM22	Tripartite Motif Containing 22	Protein Coding	44	GC11P005667	4.88
1275		TCEA3	Transcription Elongation Factor A3	Protein Coding	44	GC01M023382	4.87
1276		MEP1A	Meprin A Subunit Alpha	Protein Coding	47	GC06P046793	4.86
1277		NAB2	NGFI-A Binding Protein 2	Protein Coding	45	GC12P057088	4.85
1278		CAD	Carbamoyl-Phosphate Synthetase 2, Aspartate Transcarbamylase, And Dihydroorotase	Protein Coding	55	GC02P027217	4.84
1279		KPNB1	Karyopherin Subunit Beta 1	Protein Coding	50	GC17P047649	4.84
1280		MAPT	Microtubule Associated Protein Tau	Protein Coding	58	GC17P045894	4.84
1281		ZNF726P1	Zinc Finger Protein 726 Pseudogene 1	Pseudogene	14	GC19P023832	4.83
1282		CTBP2	C-Terminal Binding Protein 2	Protein Coding	50	GC10M124984	4.82
1283		ZSCAN5C	Zinc Finger And SCAN Domain Containing 5C	Protein Coding	21	GC19P056202	4.82
1284		ZSCAN5DP	Zinc Finger And SCAN Domain Containing 5D Pseudogene	Pseudogene	14	GC19P056243	4.82
1285		LMO2	LIM Domain Only 2	Protein Coding	48	GC11M033880	4.81
1286		SERPINA7	Serpin Family A Member 7	Protein Coding	45	GC0XM106032	4.81
1287		AMZ2	Archaelysin Family Metallopeptidase 2	Protein Coding	40	GC17P068241	4.81
1288		CXXC4	CXXC Finger Protein 4	Protein Coding	42	GC04M104468	4.81
1289		G6PD	Glucose-6-Phosphate Dehydrogenase	Protein Coding	56	GC0XM154531	4.81
1290		PTS	6-Pyruvoyltetrahydropterin Synthase	Protein Coding	54	GC11P112226	4.81
1291		CSNK2A1	Casein Kinase 2 Alpha 1	Protein Coding	57	GC20M000459	4.8
1292		RAN	RAN, Member RAS Oncogene Family	Protein Coding	51	GC12P130871	4.79
1293		CASP6	Caspase 6	Protein Coding	55	GC04M109688	4.79
1294		GUCA2B	Guanylate Cyclase Activator 2B	Protein Coding	46	GC01P042153	4.79
1295		BGLAP	Bone Gamma-Carboxyglutamate Protein	Protein Coding	47	GC01P156211	4.79
1296		C3	Complement C3	Protein Coding	55	GC19M006677	4.78
1297		IFNA1	Interferon Alpha 1	Protein Coding	46	GC09P021452	4.78
1298		CDKN1A	Cyclin Dependent Kinase Inhibitor 1A	Protein Coding	58	GC06P041912	4.78
1299		LBR	Lamin B Receptor	Protein Coding	54	GC01M225401	4.78
1300		TRIM10	Tripartite Motif Containing 10	Protein Coding	41	GC06M030151	4.77
1301		TLR4	Toll Like Receptor 4	Protein Coding	59	GC09P117704	4.76
1302		POU2F1	POU Class 2 Homeobox 1	Protein Coding	50	GC01P167190	4.76
1303		NTRK2	Neurotrophic Receptor Tyrosine Kinase 2	Protein Coding	60	GC09P084668	4.75
1304		ZNF487	Zinc Finger Protein 487	Protein Coding	26	GC10P043436	4.75
1305		CA8	Carbonic Anhydrase 8	Protein Coding	53	GC08M060187	4.74
1306		ACR	Acrosin	Protein Coding	44	GC22P050738	4.74
1307		NKX2-5	NK2 Homeobox 5	Protein Coding	50	GC05M173232	4.73
1308		VDR	Vitamin D Receptor	Protein Coding	58	GC12M047841	4.72
1309		HVCN1	Hydrogen Voltage Gated Channel 1	Protein Coding	45	GC12M110627	4.72
1310		PAX6	Paired Box 6	Protein Coding	53	GC11M031806	4.71
1311		WT1-AS	WT1 Antisense RNA	RNA Gene	25	GC11P032477	4.71
1312		CPB2	Carboxypeptidase B2	Protein Coding	51	GC13M046053	4.7
1313		ZNF75CP	Zinc Finger Protein 75C, Pseudogene	Pseudogene	13	GC11P078383	4.7
1314		ZNF417	Zinc Finger Protein 417	Protein Coding	36	GC19M057901	4.7
1315		ZNF578	Zinc Finger Protein 578	Protein Coding	35	GC19P052459	4.7
1316		THRA	Thyroid Hormone Receptor Alpha	Protein Coding	56	GC17P040058	4.69
1317		MTR	5-Methyltetrahydrofolate-Homocysteine Methyltransferase	Protein Coding	53	GC01P236795	4.69
1318		DNAJA2	DnaJ Heat Shock Protein Family (Hsp40) Member A2	Protein Coding	46	GC16M046931	4.69
1319		ACY1	Aminoacylase 1	Protein Coding	52	GC03P051983	4.68
1320		LCN1	Lipocalin 1	Protein Coding	45	GC09P135521	4.67
1321		NANOS2	Nanos C2HC-Type Zinc Finger 2	Protein Coding	40	GC19M045913	4.66
1322		A2M	Alpha-2-Macroglobulin	Protein Coding	52	GC12M009067	4.66
1323		GDNF	Glial Cell Derived Neurotrophic Factor	Protein Coding	55	GC05M037812	4.65
1324		MBTPS2	Membrane Bound Transcription Factor Peptidase, Site 2	Protein Coding	49	GC0XP021839	4.65
1325		IRAK1	Interleukin 1 Receptor Associated Kinase 1	Protein Coding	55	GC0XM154010	4.65
1326		KAT5	Lysine Acetyltransferase 5	Protein Coding	52	GC11P065711	4.64
1327		CXXC5	CXXC Finger Protein 5	Protein Coding	43	GC05P139647	4.64
1328		IL2RB	Interleukin 2 Receptor Subunit Beta	Protein Coding	54	GC22M037125	4.64
1329		CNTN2	Contactin 2	Protein Coding	53	GC01P205043	4.64
1330		CHUK	Conserved Helix-Loop-Helix Ubiquitous Kinase	Protein Coding	59	GC10M100188	4.63
1331		GHRL	Ghrelin And Obestatin Prepropeptide	Protein Coding	50	GC03M010285	4.62
1332		SIN3A	SIN3 Transcription Regulator Family Member A	Protein Coding	52	GC15M075369	4.61
1333		ZNF880	Zinc Finger Protein 880	Protein Coding	29	GC19P052369	4.61
1334		HNF4A	Hepatocyte Nuclear Factor 4 Alpha	Protein Coding	58	GC20P044355	4.61
1335		ZNF355P	Zinc Finger Protein 355, Pseudogene	Pseudogene	13	GC21M013095	4.6
1336		SERPINC1	Serpin Family C Member 1	Protein Coding	55	GC01M174037	4.6
1337		CDK4	Cyclin Dependent Kinase 4	Protein Coding	62	GC12M057743	4.6
1338		CCNA2	Cyclin A2	Protein Coding	52	GC04M121816	4.59
1339		NFKB1	Nuclear Factor Kappa B Subunit 1	Protein Coding	60	GC04P102501	4.58
1340		CPE	Carboxypeptidase E	Protein Coding	51	GC04P165361	4.58
1341		EPRS	Glutamyl-Prolyl-TRNA Synthetase	Protein Coding	50	GC01M219968	4.58
1342		GADD45A	Growth Arrest And DNA Damage Inducible Alpha	Protein Coding	52	GC01P067685	4.58
1343		TERT	Telomerase Reverse Transcriptase	Protein Coding	57	GC05M001253	4.57
1344		EGFR	Epidermal Growth Factor Receptor	Protein Coding	62	GC07P055019	4.57
1345		MAPK1	Mitogen-Activated Protein Kinase 1	Protein Coding	59	GC22M021754	4.57
1346		ACTN4	Actinin Alpha 4	Protein Coding	54	GC19P038647	4.56
1347		TIA1	TIA1 Cytotoxic Granule Associated RNA Binding Protein	Protein Coding	49	GC02M070173	4.56
1348		RHOH	Ras Homolog Family Member H	Protein Coding	47	GC04P040192	4.56
1349		CCR5	C-C Motif Chemokine Receptor 5 (Gene/Pseudogene)	Protein Coding	53	GC03P046384	4.55
1350		PAM	Peptidylglycine Alpha-Amidating Monooxygenase	Protein Coding	49	GC05P102753	4.54
1351		TRIM32	Tripartite Motif Containing 32	Protein Coding	49	GC09P116687	4.54
1352		CHORDC1	Cysteine And Histidine Rich Domain Containing 1	Protein Coding	40	GC11M090200	4.53
1353		GALT	Galactose-1-Phosphate Uridylyltransferase	Protein Coding	52	GC09P034636	4.52
1354		STAT5A	Signal Transducer And Activator Of Transcription 5A	Protein Coding	53	GC17P042287	4.52
1355		HBG1	Hemoglobin Subunit Gamma 1	Protein Coding	48	GC11M005276	4.51
1356		BRF1	BRF1, RNA Polymerase III Transcription Initiation Factor Subunit	Protein Coding	47	GC14M105212	4.51
1357		RNF31	Ring Finger Protein 31	Protein Coding	47	GC14P024146	4.51
1358		MMP10	Matrix Metallopeptidase 10	Protein Coding	53	GC11M102770	4.5
1359		LTF	Lactotransferrin	Protein Coding	49	GC03M046435	4.5
1360		TRIM13	Tripartite Motif Containing 13	Protein Coding	42	GC13P049995	4.49
1361		S100A5	S100 Calcium Binding Protein A5	Protein Coding	40	GC01M153509	4.49
1362		KLF17	Kruppel Like Factor 17	Protein Coding	42	GC01P044048	4.49
1363		INTS2	Integrator Complex Subunit 2	Protein Coding	39	GC17M061865	4.48
1364		NR3C2	Nuclear Receptor Subfamily 3 Group C Member 2	Protein Coding	55	GC04M148078	4.48
1365		BTRC	Beta-Transducin Repeat Containing E3 Ubiquitin Protein Ligase	Protein Coding	53	GC10P101354	4.47
1366		RNF14	Ring Finger Protein 14	Protein Coding	47	GC05P141958	4.46
1367		SP2	Sp2 Transcription Factor	Protein Coding	44	GC17P047896	4.45
1368		MPI	Mannose Phosphate Isomerase	Protein Coding	50	GC15P074890	4.45
1369		SDHB	Succinate Dehydrogenase Complex Iron Sulfur Subunit B	Protein Coding	54	GC01M017020	4.45
1370		ZNF542P	Zinc Finger Protein 542, Pseudogene	Pseudogene	19	GC19P056368	4.45
1371		ZNF724	Zinc Finger Protein 724	Protein Coding	22	GC19M023223	4.44
1372		PIKFYVE	Phosphoinositide Kinase, FYVE-Type Zinc Finger Containing	Protein Coding	53	GC02P208266	4.44
1373		VCAM1	Vascular Cell Adhesion Molecule 1	Protein Coding	53	GC01P100719	4.44
1374		PDE3B	Phosphodiesterase 3B	Protein Coding	50	GC11P014621	4.44
1375		MKRN2	Makorin Ring Finger Protein 2	Protein Coding	44	GC03P012561	4.43
1376		PTPA	Protein Phosphatase 2 Phosphatase Activator	Protein Coding	38	GC09P129111	4.43
1377		CBX1	Chromobox 1	Protein Coding	47	GC17M048070	4.42
1378		ACPP	Acid Phosphatase, Prostate	Protein Coding	51	GC03P132318	4.41
1379		TMEM163	Transmembrane Protein 163	Protein Coding	38	GC02M134455	4.41
1380		KAT2B	Lysine Acetyltransferase 2B	Protein Coding	54	GC03P020081	4.41
1381		PIAS2	Protein Inhibitor Of Activated STAT 2	Protein Coding	49	GC18M046808	4.41
1382		EBF1	Early B Cell Factor 1	Protein Coding	47	GC05M158695	4.41
1383		STAT1	Signal Transducer And Activator Of Transcription 1	Protein Coding	60	GC02M190964	4.41
1384		HLA-B	Major Histocompatibility Complex, Class I, B	Protein Coding	50	GC06M031277	4.4
1385		LEP	Leptin	Protein Coding	55	GC07P128241	4.4
1386		HIVEP3	Human Immunodeficiency Virus Type I Enhancer Binding Protein 3	Protein Coding	41	GC01M041506	4.4
1387		CBL	Cbl Proto-Oncogene	Protein Coding	57	GC11P119206	4.4
1388		HTN3	Histatin 3	Protein Coding	42	GC04P070028	4.39
1389		ATP7A	ATPase Copper Transporting Alpha	Protein Coding	52	GC0XP077912	4.39
1390		MSRB1	Methionine Sulfoxide Reductase B1	Protein Coding	45	GC16M001939	4.39
1391		UBE3A	Ubiquitin Protein Ligase E3A	Protein Coding	55	GC15M025333	4.39
1392		STAMBP	STAM Binding Protein	Protein Coding	52	GC02P073791	4.39
1393		ZNF843	Zinc Finger Protein 843	Protein Coding	30	GC16M031446	4.39
1394		ZNF728	Zinc Finger Protein 728	Protein Coding	27	GC19M022952	4.39
1395		ZNF813	Zinc Finger Protein 813	Protein Coding	36	GC19P053468	4.39
1396		ZNF844	Zinc Finger Protein 844	Protein Coding	35	GC19P012106	4.39
1397		ZNF765	Zinc Finger Protein 765	Protein Coding	33	GC19P053389	4.39
1398		IL1R1	Interleukin 1 Receptor Type 1	Protein Coding	52	GC02P102136	4.38
1399		CRAT	Carnitine O-Acetyltransferase	Protein Coding	50	GC09M129094	4.37
1400		NTRK1	Neurotrophic Receptor Tyrosine Kinase 1	Protein Coding	55	GC01P156786	4.37
1401		HSPA8	Heat Shock Protein Family A (Hsp70) Member 8	Protein Coding	54	GC11M123057	4.37
1402		GTF2F1	General Transcription Factor IIF Subunit 1	Protein Coding	45	GC19M006381	4.37
1403		PGLYRP1	Peptidoglycan Recognition Protein 1	Protein Coding	45	GC19M046021	4.36
1404		ALDOA	Aldolase, Fructose-Bisphosphate A	Protein Coding	54	GC16P030064	4.36
1405		RNF138	Ring Finger Protein 138	Protein Coding	45	GC18P032091	4.35
1406		ZNF888	Zinc Finger Protein 888	Protein Coding	24	GC19M052905	4.35
1407		ZNF806	Zinc Finger Protein 806	Protein Coding	22	GC02P132308	4.35
1408		MSRB2	Methionine Sulfoxide Reductase B2	Protein Coding	45	GC10P023053	4.34
1409		MGMT	O-6-Methylguanine-DNA Methyltransferase	Protein Coding	55	GC10P129467	4.33
1410		MDH2	Malate Dehydrogenase 2	Protein Coding	55	GC07P076048	4.33
1411		TP73	Tumor Protein P73	Protein Coding	52	GC01P003652	4.33
1412		ZNF29P	Zinc Finger Protein 29, Pseudogene	Pseudogene	12	GC17P015677	4.33
1413		CTSD	Cathepsin D	Protein Coding	59	GC11M001752	4.33
1414		TGFB1	Transforming Growth Factor Beta 1	Protein Coding	60	GC19M041301	4.32
1415		MYOD1	Myogenic Differentiation 1	Protein Coding	51	GC11P017741	4.31
1416		U2AF2	U2 Small Nuclear RNA Auxiliary Factor 2	Protein Coding	41	GC19P055654	4.31
1417		CDK1	Cyclin Dependent Kinase 1	Protein Coding	52	GC10P060772	4.3
1418		NPHS1	NPHS1, Nephrin	Protein Coding	52	GC19M035825	4.29
1419		MDH1	Malate Dehydrogenase 1	Protein Coding	51	GC02P063557	4.29
1420		FGF9	Fibroblast Growth Factor 9	Protein Coding	50	GC13P021671	4.29
1421		CTC1	CST Telomere Replication Complex Component 1	Protein Coding	40	GC17M008534	4.29
1422		KIR3DL1	Killer Cell Immunoglobulin Like Receptor, Three Ig Domains And Long Cytoplasmic Tail 1	Protein Coding	47	GC19P055051	4.29
1423		AZGP1P1	Alpha-2-Glycoprotein 1, Zinc-Binding Pseudogene 1	Pseudogene	18	GC07P099980	4.29
1424		WDFY1	WD Repeat And FYVE Domain Containing 1	Protein Coding	39	GC02M223855	4.28
1425		VTN	Vitronectin	Protein Coding	50	GC17M029106	4.28
1426		NT5E	5'-Nucleotidase Ecto	Protein Coding	57	GC06P085449	4.28
1427		NID1	Nidogen 1	Protein Coding	47	GC01M235975	4.28
1428		SNCA	Synuclein Alpha	Protein Coding	57	GC04M089724	4.28
1429		P2RX2	Purinergic Receptor P2X 2	Protein Coding	50	GC12P132618	4.27
1430		PDLIM7	PDZ And LIM Domain 7	Protein Coding	47	GC05M177483	4.27
1431		GRIN1	Glutamate Ionotropic Receptor NMDA Type Subunit 1	Protein Coding	57	GC09P137138	4.27
1432		TH	Tyrosine Hydroxylase	Protein Coding	59	GC11M002163	4.26
1433		ASPA	Aspartoacylase	Protein Coding	50	GC17P003472	4.26
1434		DBF4	DBF4 Zinc Finger	Protein Coding	44	GC07P087877	4.26
1435		RCOR1	REST Corepressor 1	Protein Coding	43	GC14P102592	4.25
1436		CD2AP	CD2 Associated Protein	Protein Coding	50	GC06P047445	4.24
1437		CMIP	C-Maf Inducing Protein	Protein Coding	40	GC16P081478	4.24
1438		RPA2	Replication Protein A2	Protein Coding	51	GC01M027902	4.24
1439		HDAC5	Histone Deacetylase 5	Protein Coding	54	GC17M044076	4.24
1440		IL18R1	Interleukin 18 Receptor 1	Protein Coding	49	GC02P102345	4.24
1441		CSK	C-Terminal Src Kinase	Protein Coding	55	GC15P074782	4.24
1442		AEBP2	AE Binding Protein 2	Protein Coding	42	GC12P019404	4.23
1443		AMACR	Alpha-Methylacyl-CoA Racemase	Protein Coding	52	GC05M033986	4.23
1444		MCOLN1	Mucolipin 1	Protein Coding	51	GC19P007523	4.22
1445		HINFP	Histone H4 Transcription Factor	Protein Coding	40	GC11P119121	4.22
1446		CPA6	Carboxypeptidase A6	Protein Coding	48	GC08M067463	4.22
1447		DNMT3B	DNA Methyltransferase 3 Beta	Protein Coding	55	GC20P032762	4.22
1448		ABL1	ABL Proto-Oncogene 1, Non-Receptor Tyrosine Kinase	Protein Coding	59	GC09P130713	4.21
1449		TNFSF11	TNF Superfamily Member 11	Protein Coding	55	GC13P042562	4.21
1450		NOS1	Nitric Oxide Synthase 1	Protein Coding	55	GC12M117169	4.21
1451		GHR	Growth Hormone Receptor	Protein Coding	54	GC05P042429	4.2
1452		ID3	Inhibitor Of DNA Binding 3, HLH Protein	Protein Coding	48	GC01M023557	4.2
1453		GRIA1	Glutamate Ionotropic Receptor AMPA Type Subunit 1	Protein Coding	55	GC05P153467	4.2
1454		HPX	Hemopexin	Protein Coding	44	GC11M006452	4.2
1455		ZNF37BP	Zinc Finger Protein 37B, Pseudogene	Pseudogene	16	GC10M042513	4.2
1456		ADAMTSL1	ADAMTS Like 1	Protein Coding	45	GC09P017906	4.19
1457		PRMT3	Protein Arginine Methyltransferase 3	Protein Coding	48	GC11P020409	4.19
1458		IGFBP3	Insulin Like Growth Factor Binding Protein 3	Protein Coding	52	GC07M045912	4.19
1459		ADA	Adenosine Deaminase	Protein Coding	57	GC20M044620	4.19
1460		TNFRSF1A	TNF Receptor Superfamily Member 1A	Protein Coding	57	GC12M006308	4.19
1461		IRF3	Interferon Regulatory Factor 3	Protein Coding	54	GC19M049659	4.19
1462		PDE4A	Phosphodiesterase 4A	Protein Coding	50	GC19P010392	4.19
1463		PVALB	Parvalbumin	Protein Coding	46	GC22M036800	4.19
1464		AICDA	Activation Induced Cytidine Deaminase	Protein Coding	52	GC12M008602	4.19
1465		INTS9	Integrator Complex Subunit 9	Protein Coding	39	GC08M028767	4.18
1466		HIF1A	Hypoxia Inducible Factor 1 Subunit Alpha	Protein Coding	55	GC14P061695	4.17
1467		ZNF702P	Zinc Finger Protein 702, Pseudogene	Pseudogene	24	GC19M052968	4.17
1468		ZNF818P	Zinc Finger Protein 818, Pseudogene	Pseudogene	21	GC19P053212	4.17
1469		MT1B	Metallothionein 1B	Protein Coding	39	GC16P056652	4.15
1470		SMPD1	Sphingomyelin Phosphodiesterase 1	Protein Coding	55	GC11P006390	4.15
1471		SMARCA4	SWI/SNF Related, Matrix Associated, Actin Dependent Regulator Of Chromatin, Subfamily A, Member 4	Protein Coding	56	GC19P010932	4.15
1472		ZNF658B	Zinc Finger Protein 658B (Pseudogene)	Pseudogene	24	GC09M039444	4.14
1473		EEF1A1	Eukaryotic Translation Elongation Factor 1 Alpha 1	Protein Coding	50	GC06M073515	4.14
1474		MBD1	Methyl-CpG Binding Domain Protein 1	Protein Coding	46	GC18M050266	4.13
1475		DGKQ	Diacylglycerol Kinase Theta	Protein Coding	44	GC04M000942	4.13
1476		PAPPA	Pappalysin 1	Protein Coding	47	GC09P116154	4.12
1477		ZNF807	Zinc Finger Protein 807	Pseudogene	14	GC19M034541	4.12
1478		ECM1	Extracellular Matrix Protein 1	Protein Coding	50	GC01P150508	4.12
1479		PLCE1	Phospholipase C Epsilon 1	Protein Coding	49	GC10P093993	4.12
1480		CD1A	CD1a Molecule	Protein Coding	49	GC01P158255	4.12
1481		CORO1A	Coronin 1A	Protein Coding	49	GC16P030194	4.12
1482		NPHS2	NPHS2, Podocin	Protein Coding	48	GC01M179519	4.12
1483		TMC1	Transmembrane Channel Like 1	Protein Coding	45	GC09P072521	4.12
1484		YIPF3	Yip1 Domain Family Member 3	Protein Coding	40	GC06M043479	4.12
1485		TMC3	Transmembrane Channel Like 3	Protein Coding	35	GC15M081331	4.12
1486		GTF2H2	General Transcription Factor IIH Subunit 2	Protein Coding	42	GC05M071034	4.12
1487		XPO1	Exportin 1	Protein Coding	52	GC02M061445	4.12
1488		HIVEP2	Human Immunodeficiency Virus Type I Enhancer Binding Protein 2	Protein Coding	44	GC06M142695	4.12
1489		CRX	Cone-Rod Homeobox	Protein Coding	48	GC19P047819	4.12
1490		TANK	TRAF Family Member Associated NFKB Activator	Protein Coding	48	GC02P161136	4.12
1491		CPM	Carboxypeptidase M	Protein Coding	48	GC12M068842	4.11
1492		TNIP2	TNFAIP3 Interacting Protein 2	Protein Coding	44	GC04M002741	4.11
1493		BACE1	Beta-Secretase 1	Protein Coding	51	GC11M117285	4.1
1494		TFAP2A	Transcription Factor AP-2 Alpha	Protein Coding	53	GC06M010393	4.1
1495		SCT	Secretin	Protein Coding	40	GC11M000626	4.1
1496		CHKB	Choline Kinase Beta	Protein Coding	51	GC22M050578	4.1
1497		PDPK1	3-Phosphoinositide Dependent Protein Kinase 1	Protein Coding	54	GC16P002537	4.1
1498		RBM4	RNA Binding Motif Protein 4	Protein Coding	44	GC11P066635	4.09
1499		TFRC	Transferrin Receptor	Protein Coding	55	GC03M196027	4.09
1500		MBNL1	Muscleblind Like Splicing Regulator 1	Protein Coding	44	GC03P152243	4.09
1501		CISD2	CDGSH Iron Sulfur Domain 2	Protein Coding	47	GC04P102868	4.09
1502		PTPN3	Protein Tyrosine Phosphatase, Non-Receptor Type 3	Protein Coding	50	GC09M109375	4.08
1503		RPA3	Replication Protein A3	Protein Coding	48	GC07M007643	4.08
1504		ID1	Inhibitor Of DNA Binding 1, HLH Protein	Protein Coding	49	GC20P031605	4.08
1505		PRDM12	PR/SET Domain 12	Protein Coding	41	GC09P130664	4.08
1506		IGFBP5	Insulin Like Growth Factor Binding Protein 5	Protein Coding	49	GC02M216672	4.08
1507		MYC	MYC Proto-Oncogene, BHLH Transcription Factor	Protein Coding	59	GC08P127735	4.08
1508		PPARA	Peroxisome Proliferator Activated Receptor Alpha	Protein Coding	52	GC22P046150	4.07
1509		NEIL2	Nei Like DNA Glycosylase 2	Protein Coding	44	GC08P011769	4.07
1510		NTS	Neurotensin	Protein Coding	46	GC12P085876	4.07
1511		CTSB	Cathepsin B	Protein Coding	57	GC08M011842	4.06
1512		FN1	Fibronectin 1	Protein Coding	57	GC02M215360	4.06
1513		GRIA2	Glutamate Ionotropic Receptor AMPA Type Subunit 2	Protein Coding	55	GC04P157204	4.06
1514		SERPINA3	Serpin Family A Member 3	Protein Coding	50	GC14P094612	4.06
1515		CDH2	Cadherin 2	Protein Coding	57	GC18M027950	4.05
1516		CPA2	Carboxypeptidase A2	Protein Coding	45	GC07P130266	4.05
1517		PIAS3	Protein Inhibitor Of Activated STAT 3	Protein Coding	47	GC01M145848	4.05
1518		GFAP	Glial Fibrillary Acidic Protein	Protein Coding	55	GC17M044905	4.05
1519		RNF112	Ring Finger Protein 112	Protein Coding	40	GC17P019415	4.04
1520		S100A2	S100 Calcium Binding Protein A2	Protein Coding	48	GC01M153533	4.04
1521		FGFR1	Fibroblast Growth Factor Receptor 1	Protein Coding	62	GC08M038411	4.04
1522		DNPEP	Aspartyl Aminopeptidase	Protein Coding	44	GC02M219373	4.04
1523		PMPCA	Peptidase, Mitochondrial Processing Alpha Subunit	Protein Coding	49	GC09P136410	4.04
1524		APTX	Aprataxin	Protein Coding	50	GC09M032962	4.03
1525		IVL	Involucrin	Protein Coding	42	GC01P152881	4.03
1526		GPT	Glutamic--Pyruvic Transaminase	Protein Coding	48	GC08P144502	4.03
1527		ADNP	Activity Dependent Neuroprotector Homeobox	Protein Coding	47	GC20M050888	4.03
1528		FUS	FUS RNA Binding Protein	Protein Coding	51	GC16P031265	4.03
1529		ZNF833P	Zinc Finger Protein 833, Pseudogene	Pseudogene	22	GC19P011673	4.02
1530		PAX5	Paired Box 5	Protein Coding	52	GC09M036828	4.02
1531		PLAUR	Plasminogen Activator, Urokinase Receptor	Protein Coding	52	GC19M043646	4.01
1532		ATF2	Activating Transcription Factor 2	Protein Coding	52	GC02M175072	4.01
1533		IREB2	Iron Responsive Element Binding Protein 2	Protein Coding	48	GC15P078437	4
1534		DNMT3A	DNA Methyltransferase 3 Alpha	Protein Coding	57	GC02M025194	4
1535		CCL5	C-C Motif Chemokine Ligand 5	Protein Coding	49	GC17M035871	4
1536		GSR	Glutathione-Disulfide Reductase	Protein Coding	55	GC08M030655	4
1537		NPM1	Nucleophosmin 1	Protein Coding	54	GC05P171387	3.99
1538		PRKCA	Protein Kinase C Alpha	Protein Coding	58	GC17P066302	3.99
1539		BLZF1	Basic Leucine Zipper Nuclear Factor 1	Protein Coding	44	GC01P169337	3.98
1540		ERV3-1-ZNF117	ERV3-1-ZNF117 Readthrough	Protein Coding	5	GC07U904648	3.98
1541		CBLC	Cbl Proto-Oncogene C	Protein Coding	44	GC19P044777	3.98
1542		TRIM15	Tripartite Motif Containing 15	Protein Coding	38	GC06P031396	3.98
1543		AIFM1	Apoptosis Inducing Factor Mitochondria Associated 1	Protein Coding	57	GC0XM130129	3.98
1544		PRKD1	Protein Kinase D1	Protein Coding	55	GC14M029576	3.98
1545		ZNF767P	Zinc Finger Family Member 767, Pseudogene	Pseudogene	19	GC07M149547	3.98
1546		COL2A1	Collagen Type II Alpha 1 Chain	Protein Coding	55	GC12M047972	3.98
1547		GEMIN2	Gem Nuclear Organelle Associated Protein 2	Protein Coding	43	GC14P039114	3.98
1548		IFNB1	Interferon Beta 1	Protein Coding	49	GC09M021077	3.97
1549		PRDM5	PR/SET Domain 5	Protein Coding	45	GC04M120686	3.97
1550		POU1F1	POU Class 1 Homeobox 1	Protein Coding	48	GC03M087259	3.96
1551		ZC3H11B	Zinc Finger CCCH-Type Containing 11B	Protein Coding	13	GC01M219607	3.96
1552		TROVE2	TROVE Domain Family Member 2	Protein Coding	45	GC01P193028	3.96
1553		VEGFA	Vascular Endothelial Growth Factor A	Protein Coding	57	GC06P043737	3.96
1554		RNPC3	RNA Binding Region (RNP1, RRM) Containing 3	Protein Coding	39	GC01P103525	3.95
1555		UBE2I	Ubiquitin Conjugating Enzyme E2 I	Protein Coding	55	GC16P001310	3.95
1556		HBEGF	Heparin Binding EGF Like Growth Factor	Protein Coding	50	GC05M140332	3.95
1557		HSF1	Heat Shock Transcription Factor 1	Protein Coding	52	GC08P144291	3.94
1558		MTF2	Metal Response Element Binding Transcription Factor 2	Protein Coding	42	GC01P093079	3.94
1559		FASLG	Fas Ligand	Protein Coding	55	GC01P172628	3.94
1560		RPL5	Ribosomal Protein L5	Protein Coding	54	GC01P092769	3.94
1561		PTMA	Prothymosin Alpha	Protein Coding	45	GC02P231707	3.94
1562		TRIM37	Tripartite Motif Containing 37	Protein Coding	49	GC17M058982	3.94
1563		APEX1	Apurinic/Apyrimidinic Endodeoxyribonuclease 1	Protein Coding	50	GC14P020455	3.94
1564		ZNF876P	Zinc Finger Protein 876, Pseudogene	Pseudogene	20	GC04P000201	3.94
1565		DHX30	DExH-Box Helicase 30	Protein Coding	44	GC03P047802	3.94
1566		ARNT	Aryl Hydrocarbon Receptor Nuclear Translocator	Protein Coding	50	GC01M150782	3.92
1567		IL18	Interleukin 18	Protein Coding	50	GC11M112143	3.92
1568		TRIM5	Tripartite Motif Containing 5	Protein Coding	48	GC11M005641	3.92
1569		HCFC1	Host Cell Factor C1	Protein Coding	52	GC0XM153947	3.92
1570		CSRP3	Cysteine And Glycine Rich Protein 3	Protein Coding	47	GC11M019160	3.92
1571		AGFG1	ArfGAP With FG Repeats 1	Protein Coding	44	GC02P227473	3.92
1572		DMRT1	Doublesex And Mab-3 Related Transcription Factor 1	Protein Coding	46	GC09P000831	3.92
1573		ZNF738	Zinc Finger Protein 738	Protein Coding	31	GC19P021334	3.91
1574		TRIM2	Tripartite Motif Containing 2	Protein Coding	47	GC04P153152	3.91
1575		ATM	ATM Serine/Threonine Kinase	Protein Coding	61	GC11P108127	3.91
1576		TARS	Threonyl-TRNA Synthetase	Protein Coding	48	GC05P033476	3.91
1577		ANKFY1	Ankyrin Repeat And FYVE Domain Containing 1	Protein Coding	39	GC17M004163	3.9
1578		GRIA3	Glutamate Ionotropic Receptor AMPA Type Subunit 3	Protein Coding	57	GC0XP123184	3.9
1579		INTS4	Integrator Complex Subunit 4	Protein Coding	40	GC11M077878	3.9
1580		IGFBP2	Insulin Like Growth Factor Binding Protein 2	Protein Coding	50	GC02P216632	3.9
1581		DCN	Decorin	Protein Coding	54	GC12M091140	3.89
1582		TNFRSF1B	TNF Receptor Superfamily Member 1B	Protein Coding	54	GC01P012167	3.89
1583		TUBA1B	Tubulin Alpha 1b	Protein Coding	49	GC12M049127	3.89
1584		LSM2	LSM2 Homolog, U6 Small Nuclear RNA And MRNA Degradation Associated	Protein Coding	45	GC06M031997	3.89
1585		PDCD6	Programmed Cell Death 6	Protein Coding	44	GC05P000272	3.88
1586		MIF	Macrophage Migration Inhibitory Factor	Protein Coding	56	GC22P023894	3.88
1587		CPN1	Carboxypeptidase N Subunit 1	Protein Coding	49	GC10M100042	3.88
1588		P4HB	Prolyl 4-Hydroxylase Subunit Beta	Protein Coding	56	GC17M081843	3.87
1589		RAB5A	RAB5A, Member RAS Oncogene Family	Protein Coding	52	GC03P019963	3.87
1590		MKI67	Marker Of Proliferation Ki-67	Protein Coding	49	GC10M128096	3.87
1591		TRIM26	Tripartite Motif Containing 26	Protein Coding	42	GC06M030184	3.87
1592		COL1A1	Collagen Type I Alpha 1 Chain	Protein Coding	58	GC17M050183	3.87
1593		MYB	MYB Proto-Oncogene, Transcription Factor	Protein Coding	57	GC06P135125	3.86
1594		BTD	Biotinidase	Protein Coding	50	GC03P015621	3.86
1595		KCNJ5	Potassium Voltage-Gated Channel Subfamily J Member 5	Protein Coding	54	GC11P128891	3.85
1596		CFI	Complement Factor I	Protein Coding	52	GC04M109740	3.85
1597		ZNF826P	Zinc Finger Protein 826, Pseudogene	Pseudogene	24	GC19M022279	3.85
1598		PBX1	PBX Homeobox 1	Protein Coding	55	GC01P164524	3.85
1599		KCMF1	Potassium Channel Modulatory Factor 1	Protein Coding	43	GC02P084971	3.85
1600		TLL1	Tolloid Like 1	Protein Coding	49	GC04P165873	3.85
1601		CCNB1	Cyclin B1	Protein Coding	54	GC05P069167	3.84
1602		RBPJ	Recombination Signal Binding Protein For Immunoglobulin Kappa J Region	Protein Coding	54	GC04P026165	3.84
1603		RNF216	Ring Finger Protein 216	Protein Coding	49	GC07M005661	3.84
1604		BCL6B	B Cell CLL/Lymphoma 6B	Protein Coding	42	GC17P007023	3.83
1605		RXRB	Retinoid X Receptor Beta	Protein Coding	54	GC06M033193	3.83
1606		CPD	Carboxypeptidase D	Protein Coding	47	GC17P030378	3.83
1607		OTUD7B	OTU Deubiquitinase 7B	Protein Coding	39	GC01M149937	3.82
1608		RNF8	Ring Finger Protein 8	Protein Coding	47	GC06P041926	3.82
1609		GPLD1	Glycosylphosphatidylinositol Specific Phospholipase D1	Protein Coding	45	GC06M024425	3.82
1610		CBWD1	COBW Domain Containing 1	Protein Coding	38	GC09M000121	3.82
1611		ETS1	ETS Proto-Oncogene 1, Transcription Factor	Protein Coding	55	GC11M128458	3.82
1612		ZNF705E	Zinc Finger Protein 705E	Protein Coding	21	GC11M071814	3.81
1613		CCK	Cholecystokinin	Protein Coding	47	GC03M042274	3.81
1614		MTA2	Metastasis Associated 1 Family Member 2	Protein Coding	44	GC11M062594	3.81
1615		HDAC8	Histone Deacetylase 8	Protein Coding	54	GC0XM072329	3.8
1616		CTSC	Cathepsin C	Protein Coding	52	GC11M088211	3.8
1617		NUP62	Nucleoporin 62	Protein Coding	52	GC19M049906	3.8
1618		TXN	Thioredoxin	Protein Coding	52	GC09M110243	3.8
1619		MID2	Midline 2	Protein Coding	47	GC0XP107825	3.8
1620		AKAP8	A-Kinase Anchoring Protein 8	Protein Coding	45	GC19M015354	3.79
1621		CREB3	CAMP Responsive Element Binding Protein 3	Protein Coding	44	GC09P035722	3.79
1622		IGFBP4	Insulin Like Growth Factor Binding Protein 4	Protein Coding	49	GC17P040443	3.79
1623		XRCC1	X-Ray Repair Cross Complementing 1	Protein Coding	48	GC19M043543	3.79
1624		APOC3	Apolipoprotein C3	Protein Coding	49	GC11P116829	3.78
1625		PSG1	Pregnancy Specific Beta-1-Glycoprotein 1	Protein Coding	44	GC19M042866	3.78
1626		C9orf3	Chromosome 9 Open Reading Frame 3	Protein Coding	44	GC09P094726	3.78
1627		AFP	Alpha Fetoprotein	Protein Coding	52	GC04P073431	3.78
1628		CSNK2A2	Casein Kinase 2 Alpha 2	Protein Coding	54	GC16M058191	3.77
1629		LMX1B	LIM Homeobox Transcription Factor 1 Beta	Protein Coding	50	GC09P126614	3.77
1630		YY2	YY2 Transcription Factor	Protein Coding	36	GC0XP021855	3.76
1631		CASP1	Caspase 1	Protein Coding	57	GC11M105025	3.76
1632		MBD4	Methyl-CpG Binding Domain 4, DNA Glycosylase	Protein Coding	48	GC03M129430	3.76
1633		IL10	Interleukin 10	Protein Coding	54	GC01M206767	3.75
1634		PTGS2	Prostaglandin-Endoperoxide Synthase 2	Protein Coding	55	GC01M186640	3.75
1635		CTRL	Chymotrypsin Like	Protein Coding	45	GC16M067927	3.75
1636		CBS	Cystathionine-Beta-Synthase	Protein Coding	56	GC21M043053	3.74
1637		CACUL1	CDK2 Associated Cullin Domain 1	Protein Coding	36	GC10M118674	3.74
1638		LIN28B	Lin-28 Homolog B	Protein Coding	47	GC06P104950	3.74
1639		RPH3A	Rabphilin 3A	Protein Coding	45	GC12P112570	3.74
1640		ACP1	Acid Phosphatase 1	Protein Coding	50	GC02P000254	3.73
1641		DDX17	DEAD-Box Helicase 17	Protein Coding	45	GC22M038483	3.73
1642		MEF2A	Myocyte Enhancer Factor 2A	Protein Coding	54	GC15P099565	3.73
1643		CAPN2	Calpain 2	Protein Coding	54	GC01P223701	3.72
1644		CHN1	Chimerin 1	Protein Coding	53	GC02M174799	3.72
1645		ABT1	Activator Of Basal Transcription 1	Protein Coding	39	GC06P027120	3.72
1646		NFXL1	Nuclear Transcription Factor, X-Box Binding Like 1	Protein Coding	42	GC04M047849	3.71
1647		PON1	Paraoxonase 1	Protein Coding	53	GC07M095297	3.71
1648		PTMS	Parathymosin	Protein Coding	41	GC12P006765	3.71
1649		IRF1	Interferon Regulatory Factor 1	Protein Coding	54	GC05M132481	3.7
1650		SMAD4	SMAD Family Member 4	Protein Coding	58	GC18P051028	3.7
1651		ADAMTS2	ADAM Metallopeptidase With Thrombospondin Type 1 Motif 2	Protein Coding	47	GC05M179110	3.69
1652		RBP3	Retinol Binding Protein 3	Protein Coding	45	GC10P047348	3.69
1653		UBXN11	UBX Domain Protein 11	Protein Coding	40	GC01M026281	3.69
1654		NCOA2	Nuclear Receptor Coactivator 2	Protein Coding	50	GC08M070125	3.68
1655		NGF	Nerve Growth Factor	Protein Coding	58	GC01M115285	3.68
1656		CXXC1	CXXC Finger Protein 1	Protein Coding	45	GC18M050282	3.67
1657		SP6	Sp6 Transcription Factor	Protein Coding	39	GC17M047844	3.67
1658		EHMT1	Euchromatic Histone Lysine Methyltransferase 1	Protein Coding	52	GC09P137618	3.67
1659		AZU1	Azurocidin 1	Protein Coding	46	GC19P000825	3.67
1660		PTPN6	Protein Tyrosine Phosphatase, Non-Receptor Type 6	Protein Coding	55	GC12P007499	3.67
1661		SCARB2	Scavenger Receptor Class B Member 2	Protein Coding	50	GC04M076158	3.67
1662		KDM2A	Lysine Demethylase 2A	Protein Coding	44	GC11P067119	3.66
1663		NEIL1	Nei Like DNA Glycosylase 1	Protein Coding	44	GC15P075346	3.66
1664		MAPK14	Mitogen-Activated Protein Kinase 14	Protein Coding	59	GC06P041894	3.65
1665		HSPA5	Heat Shock Protein Family A (Hsp70) Member 5	Protein Coding	54	GC09M125234	3.65
1666		CPSF1	Cleavage And Polyadenylation Specific Factor 1	Protein Coding	44	GC08M144393	3.65
1667		TRIM23	Tripartite Motif Containing 23	Protein Coding	41	GC05M065589	3.64
1668		KMT2B	Lysine Methyltransferase 2B	Protein Coding	42	GC19P036740	3.64
1669		BMP6	Bone Morphogenetic Protein 6	Protein Coding	50	GC06P007726	3.64
1670		UPF1	UPF1, RNA Helicase And ATPase	Protein Coding	45	GC19P018831	3.63
1671		MMP19	Matrix Metallopeptidase 19	Protein Coding	54	GC12M055835	3.63
1672		RTN4R	Reticulon 4 Receptor	Protein Coding	49	GC22M020234	3.63
1673		OPRK1	Opioid Receptor Kappa 1	Protein Coding	51	GC08M053227	3.63
1674		ABCB1	ATP Binding Cassette Subfamily B Member 1	Protein Coding	57	GC07M087504	3.63
1675		STAT3	Signal Transducer And Activator Of Transcription 3	Protein Coding	59	GC17M042313	3.62
1676		PIAS4	Protein Inhibitor Of Activated STAT 4	Protein Coding	47	GC19P004007	3.62
1677		RUFY1	RUN And FYVE Domain Containing 1	Protein Coding	42	GC05P179550	3.61
1678		SLC17A5	Solute Carrier Family 17 Member 5	Protein Coding	51	GC06M073593	3.61
1679		CSN2	Casein Beta	Protein Coding	42	GC04M069955	3.61
1680		MMP17	Matrix Metallopeptidase 17	Protein Coding	50	GC12P131828	3.61
1681		CCL2	C-C Motif Chemokine Ligand 2	Protein Coding	55	GC17P034255	3.61
1682		PEX12	Peroxisomal Biogenesis Factor 12	Protein Coding	46	GC17M035574	3.61
1683		DCT	Dopachrome Tautomerase	Protein Coding	47	GC13M094436	3.6
1684		TOP3A	DNA Topoisomerase III Alpha	Protein Coding	47	GC17M018271	3.6
1685		APOE	Apolipoprotein E	Protein Coding	58	GC19P044906	3.6
1686		CYP3A4	Cytochrome P450 Family 3 Subfamily A Member 4	Protein Coding	56	GC07M099759	3.6
1687		ZNF705F	Zinc Finger Protein 705F	Protein Coding	11	GC08U900812	3.6
1688		PRG2	Proteoglycan 2, Pro Eosinophil Major Basic Protein	Protein Coding	47	GC11M057386	3.59
1689		CCNC	Cyclin C	Protein Coding	45	GC06M099542	3.59
1690		ZSWIM9	Zinc Finger SWIM-Type Containing 9	Protein Coding	24	GC19P048171	3.59
1691		PDE5A	Phosphodiesterase 5A	Protein Coding	52	GC04M119494	3.59
1692		TLL2	Tolloid Like 2	Protein Coding	44	GC10M096364	3.58
1693		PPARD	Peroxisome Proliferator Activated Receptor Delta	Protein Coding	54	GC06P041875	3.58
1694		ZNF812P	Zinc Finger Protein 812, Pseudogene	Pseudogene	17	GC19M009688	3.58
1695		INTS6	Integrator Complex Subunit 6	Protein Coding	41	GC13M051354	3.58
1696		XIAP	X-Linked Inhibitor Of Apoptosis	Protein Coding	56	GC0XP123859	3.57
1697		GLRA2	Glycine Receptor Alpha 2	Protein Coding	50	GC0XP014457	3.57
1698		NLN	Neurolysin	Protein Coding	44	GC05P065722	3.57
1699		H6PD	Hexose-6-Phosphate Dehydrogenase/Glucose 1-Dehydrogenase	Protein Coding	48	GC01P009294	3.57
1700		FOS	Fos Proto-Oncogene, AP-1 Transcription Factor Subunit	Protein Coding	58	GC14P075278	3.57
1701		RNF130	Ring Finger Protein 130	Protein Coding	42	GC05M179911	3.57
1702		KLKB1	Kallikrein B1	Protein Coding	54	GC04P186208	3.56
1703		DNMT3L	DNA Methyltransferase 3 Like	Protein Coding	48	GC21M044246	3.56
1704		TET3	Tet Methylcytosine Dioxygenase 3	Protein Coding	42	GC02P073986	3.56
1705		LOX	Lysyl Oxidase	Protein Coding	50	GC05M122063	3.56
1706		KRT18	Keratin 18	Protein Coding	55	GC12P052948	3.56
1707		IL6R	Interleukin 6 Receptor	Protein Coding	55	GC01P154377	3.56
1708		PRL	Prolactin	Protein Coding	49	GC06M022230	3.56
1709		ZNF321P	Zinc Finger Protein 321, Pseudogene	Pseudogene	27	GC19M052928	3.56
1710		ZNF815P	Zinc Finger Protein 815, Pseudogene	Pseudogene	17	GC07P005823	3.56
1711		LIMS2	LIM Zinc Finger Domain Containing 2	Protein Coding	46	GC02M127638	3.55
1712		FABP2	Fatty Acid Binding Protein 2	Protein Coding	50	GC04M119317	3.55
1713		CD40	CD40 Molecule	Protein Coding	55	GC20P046118	3.55
1714		SRC	SRC Proto-Oncogene, Non-Receptor Tyrosine Kinase	Protein Coding	59	GC20P037344	3.55
1715		DUSP12	Dual Specificity Phosphatase 12	Protein Coding	44	GC01P161749	3.55
1716		GDA	Guanine Deaminase	Protein Coding	47	GC09P072114	3.55
1717		FURIN	Furin, Paired Basic Amino Acid Cleaving Enzyme	Protein Coding	55	GC15P090868	3.55
1718		CYP27B1	Cytochrome P450 Family 27 Subfamily B Member 1	Protein Coding	53	GC12M057757	3.55
1719		HFE	Homeostatic Iron Regulator	Protein Coding	49	GC06P026087	3.55
1720		TMSB4X	Thymosin Beta 4 X-Linked	Protein Coding	46	GC0XP012993	3.55
1721		MSRA	Methionine Sulfoxide Reductase A	Protein Coding	49	GC08P010054	3.55
1722		C4B	Complement C4B (Chido Blood Group)	Protein Coding	48	GC06P032014	3.54
1723		CGB5	Chorionic Gonadotropin Subunit Beta 5	Protein Coding	37	GC19P049043	3.53
1724		MMP20	Matrix Metallopeptidase 20	Protein Coding	51	GC11M102481	3.53
1725		RNF165	Ring Finger Protein 165	Protein Coding	38	GC18P046326	3.53
1726		RBBP6	RB Binding Protein 6, Ubiquitin Ligase	Protein Coding	44	GC16P024458	3.53
1727		HLA-A	Major Histocompatibility Complex, Class I, A	Protein Coding	54	GC06P031361	3.52
1728		HERC2	HECT And RLD Domain Containing E3 Ubiquitin Protein Ligase 2	Protein Coding	51	GC15M028111	3.52
1729		ING1	Inhibitor Of Growth Family Member 1	Protein Coding	50	GC13P110712	3.51
1730		FAS	Fas Cell Surface Death Receptor	Protein Coding	57	GC10P088969	3.51
1731		ZNF840P	Zinc Finger Protein 840, Pseudogene	Pseudogene	13	GC20P046484	3.51
1732		BAIAP2L1	BAI1 Associated Protein 2 Like 1	Protein Coding	42	GC07M098292	3.51
1733		HSPG2	Heparan Sulfate Proteoglycan 2	Protein Coding	54	GC01M021822	3.5
1734		BPTF	Bromodomain PHD Finger Transcription Factor	Protein Coding	45	GC17P067825	3.5
1735		PLA2G2A	Phospholipase A2 Group IIA	Protein Coding	53	GC01M019975	3.5
1736		BSN	Bassoon Presynaptic Cytomatrix Protein	Protein Coding	42	GC03P049591	3.5
1737		GRIN2B	Glutamate Ionotropic Receptor NMDA Type Subunit 2B	Protein Coding	55	GC12M013437	3.5
1738		SRSF2	Serine And Arginine Rich Splicing Factor 2	Protein Coding	46	GC17M076734	3.5
1739		ECE2	Endothelin Converting Enzyme 2	Protein Coding	43	GC03P184249	3.5
1740		MSN	Moesin	Protein Coding	54	GC0XP065588	3.49
1741		ZNF670-ZNF695	ZNF670-ZNF695 Readthrough (NMD Candidate)	RNA Gene	18	GC01M246946	3.49
1742		NR2C2	Nuclear Receptor Subfamily 2 Group C Member 2	Protein Coding	49	GC03P014947	3.49
1743		LYAR	Ly1 Antibody Reactive	Protein Coding	45	GC04M004269	3.49
1744		KLF16	Kruppel Like Factor 16	Protein Coding	38	GC19M001852	3.49
1745		AP3D1	Adaptor Related Protein Complex 3 Subunit Delta 1	Protein Coding	46	GC19M002101	3.49
1746		PF4	Platelet Factor 4	Protein Coding	49	GC04M073980	3.48
1747		REL	REL Proto-Oncogene, NF-KB Subunit	Protein Coding	53	GC02P060881	3.48
1748		NKX2-1	NK2 Homeobox 1	Protein Coding	51	GC14M036516	3.48
1749		MLLT10	MLLT10, Histone Lysine Methyltransferase DOT1L Cofactor	Protein Coding	45	GC10P021534	3.48
1750		HTN1	Histatin 1	Protein Coding	39	GC04P070053	3.48
1751		CHFR	Checkpoint With Forkhead And Ring Finger Domains	Protein Coding	45	GC12M132822	3.48
1752		EGF	Epidermal Growth Factor	Protein Coding	59	GC04P109912	3.48
1753		CCND1	Cyclin D1	Protein Coding	59	GC11P069641	3.48
1754		SAP30L	SAP30 Like	Protein Coding	42	GC05P154445	3.47
1755		CRYZ	Crystallin Zeta	Protein Coding	48	GC01M074705	3.46
1756		TRIM39	Tripartite Motif Containing 39	Protein Coding	44	GC06P031398	3.46
1757		MMP15	Matrix Metallopeptidase 15	Protein Coding	52	GC16P058025	3.46
1758		MMP16	Matrix Metallopeptidase 16	Protein Coding	51	GC08M088032	3.46
1759		MMP25	Matrix Metallopeptidase 25	Protein Coding	45	GC16P003447	3.46
1760		ITGAL	Integrin Subunit Alpha L	Protein Coding	52	GC16P030483	3.46
1761		SIVA1	SIVA1 Apoptosis Inducing Factor	Protein Coding	44	GC14P104753	3.46
1762		CCR4	C-C Motif Chemokine Receptor 4	Protein Coding	51	GC03P032968	3.46
1763		INTS5	Integrator Complex Subunit 5	Protein Coding	39	GC11M062819	3.46
1764		APOA1	Apolipoprotein A1	Protein Coding	56	GC11M116835	3.46
1765		SF3A3	Splicing Factor 3a Subunit 3	Protein Coding	43	GC01M037886	3.45
1766		PEX2	Peroxisomal Biogenesis Factor 2	Protein Coding	47	GC08M076980	3.45
1767		SCAND1	SCAN Domain Containing 1	Protein Coding	40	GC20M035953	3.45
1768		E4F1	E4F Transcription Factor 1	Protein Coding	41	GC16P002223	3.44
1769		BAX	BCL2 Associated X, Apoptosis Regulator	Protein Coding	55	GC19P048954	3.44
1770		C1D	C1D Nuclear Receptor Corepressor	Protein Coding	43	GC02M068041	3.43
1771		SH2D3A	SH2 Domain Containing 3A	Protein Coding	40	GC19M006752	3.43
1772		ABCA1	ATP Binding Cassette Subfamily A Member 1	Protein Coding	55	GC09M104781	3.43
1773		CBLL2	Cbl Proto-Oncogene Like 2	Protein Coding	24	GC0XP022272	3.43
1774		VDAC1	Voltage Dependent Anion Channel 1	Protein Coding	53	GC05M133975	3.42
1775		PRDM15	PR/SET Domain 15	Protein Coding	38	GC21M041798	3.42
1776		C1QB	Complement C1q B Chain	Protein Coding	52	GC01P022652	3.42
1777		TET1	Tet Methylcytosine Dioxygenase 1	Protein Coding	44	GC10P068560	3.42
1778		CHN2	Chimerin 2	Protein Coding	50	GC07P029186	3.42
1779		MAGEA3	MAGE Family Member A3	Protein Coding	42	GC0XP152698	3.41
1780		LOC108644431	Myotonic Dystrophy Type 2 Repeat Instability Region	Uncategorized	3	GC03U903120	3.41
1781		RAD51	RAD51 Recombinase	Protein Coding	58	GC15P040694	3.41
1782		EZR	Ezrin	Protein Coding	52	GC06M158765	3.41
1783		TRIM6	Tripartite Motif Containing 6	Protein Coding	40	GC11P005617	3.4
1784		HRAS	HRas Proto-Oncogene, GTPase	Protein Coding	60	GC11M000522	3.4
1785		HSPA1A	Heat Shock Protein Family A (Hsp70) Member 1A	Protein Coding	49	GC06P032210	3.4
1786		IL1A	Interleukin 1 Alpha	Protein Coding	50	GC02M112773	3.4
1787		APOH	Apolipoprotein H	Protein Coding	51	GC17M066212	3.39
1788		JUP	Junction Plakoglobin	Protein Coding	54	GC17M041754	3.37
1789		CALB2	Calbindin 2	Protein Coding	47	GC16P071392	3.37
1790		PSG2	Pregnancy Specific Beta-1-Glycoprotein 2	Protein Coding	42	GC19M043064	3.37
1791		MIR200C	MicroRNA 200c	RNA Gene	21	GC12P007501	3.37
1792		KCNK3	Potassium Two Pore Domain Channel Subfamily K Member 3	Protein Coding	55	GC02P026692	3.36
1793		DDAH1	Dimethylarginine Dimethylaminohydrolase 1	Protein Coding	50	GC01M085318	3.36
1794		NPLOC4	NPL4 Homolog, Ubiquitin Recognition Factor	Protein Coding	44	GC17M081556	3.36
1795		XDH	Xanthine Dehydrogenase	Protein Coding	54	GC02M031294	3.35
1796		KDM5B	Lysine Demethylase 5B	Protein Coding	46	GC01M202696	3.35
1797		OSR1	Odd-Skipped Related Transciption Factor 1	Protein Coding	42	GC02M019351	3.35
1798		RORB	RAR Related Orphan Receptor B	Protein Coding	50	GC09P074497	3.35
1799		MPL	MPL Proto-Oncogene, Thrombopoietin Receptor	Protein Coding	55	GC01P043337	3.34
1800		GNE	Glucosamine (UDP-N-Acetyl)-2-Epimerase/N-Acetylmannosamine Kinase	Protein Coding	50	GC09M036214	3.34
1801		IL3RA	Interleukin 3 Receptor Subunit Alpha	Protein Coding	49	GC0XP001336	3.34
1802		IL1RN	Interleukin 1 Receptor Antagonist	Protein Coding	55	GC02P113612	3.33
1803		MEFV	MEFV, Pyrin Innate Immunity Regulator	Protein Coding	49	GC16M003243	3.33
1804		TRIM29	Tripartite Motif Containing 29	Protein Coding	45	GC11M120111	3.33
1805		THAP1	THAP Domain Containing 1	Protein Coding	45	GC08M042810	3.33
1806		ZNF723	Zinc Finger Protein 723	Protein Coding	12	GC19P022834	3.33
1807		SHARPIN	SHANK Associated RH Domain Interactor	Protein Coding	47	GC08M144098	3.33
1808		AKT1	AKT Serine/Threonine Kinase 1	Protein Coding	62	GC14M104769	3.33
1809		PRDX5	Peroxiredoxin 5	Protein Coding	52	GC11P064317	3.33
1810		ELAC2	ElaC Ribonuclease Z 2	Protein Coding	46	GC17M012991	3.32
1811		ELAC1	ElaC Ribonuclease Z 1	Protein Coding	38	GC18P050967	3.32
1812		GRK1	G Protein-Coupled Receptor Kinase 1	Protein Coding	48	GC13P113667	3.32
1813		BRCC3	BRCA1/BRCA2-Containing Complex Subunit 3	Protein Coding	47	GC0XP155071	3.32
1814		PITRM1	Pitrilysin Metallopeptidase 1	Protein Coding	44	GC10M003179	3.32
1815		MIPEP	Mitochondrial Intermediate Peptidase	Protein Coding	47	GC13M023730	3.31
1816		SPP1	Secreted Phosphoprotein 1	Protein Coding	53	GC04P087975	3.31
1817		IL3	Interleukin 3	Protein Coding	50	GC05P132060	3.31
1818		TRIM17	Tripartite Motif Containing 17	Protein Coding	42	GC01M228407	3.3
1819		TRIM3	Tripartite Motif Containing 3	Protein Coding	41	GC11M006469	3.3
1820		TRIM16	Tripartite Motif Containing 16	Protein Coding	38	GC17M015627	3.3
1821		TNFRSF8	TNF Receptor Superfamily Member 8	Protein Coding	50	GC01P012123	3.29
1822		ADAMTS1	ADAM Metallopeptidase With Thrombospondin Type 1 Motif 1	Protein Coding	50	GC21M026835	3.29
1823		MKRN3	Makorin Ring Finger Protein 3	Protein Coding	45	GC15P024151	3.29
1824		ERVW-1	Endogenous Retrovirus Group W Member 1, Envelope	Protein Coding	36	GC07M092468	3.29
1825		RING1	Ring Finger Protein 1	Protein Coding	47	GC06P033208	3.29
1826		KDM5A	Lysine Demethylase 5A	Protein Coding	45	GC12M000280	3.28
1827		NR0B1	Nuclear Receptor Subfamily 0 Group B Member 1	Protein Coding	52	GC0XM030322	3.28
1828		SHANK3	SH3 And Multiple Ankyrin Repeat Domains 3	Protein Coding	49	GC22P050674	3.28
1829		CPO	Carboxypeptidase O	Protein Coding	38	GC02P206939	3.28
1830		RNF114	Ring Finger Protein 114	Protein Coding	45	GC20P049936	3.28
1831		POGZ	Pogo Transposable Element Derived With ZNF Domain	Protein Coding	45	GC01M151375	3.27
1832		VIM	Vimentin	Protein Coding	57	GC10P017227	3.27
1833		BMP4	Bone Morphogenetic Protein 4	Protein Coding	56	GC14M053949	3.27
1834		RDX	Radixin	Protein Coding	56	GC11M109864	3.26
1835		HPR	Haptoglobin-Related Protein	Protein Coding	47	GC16P072097	3.26
1836		NPEPPS	Aminopeptidase Puromycin Sensitive	Protein Coding	47	GC17P047522	3.26
1837		CXCL8	C-X-C Motif Chemokine Ligand 8	Protein Coding	45	GC04P073740	3.25
1838		MAP2K1	Mitogen-Activated Protein Kinase Kinase 1	Protein Coding	62	GC15P066386	3.25
1839		TRPM2	Transient Receptor Potential Cation Channel Subfamily M Member 2	Protein Coding	47	GC21P044350	3.24
1840		ZNF788P	Zinc Finger Family Member 788, Pseudogene	Pseudogene	18	GC19P012189	3.24
1841		ZNF861P	Zinc Finger Protein 861, Pseudogene	Pseudogene	14	GC19M015821	3.23
1842		RAD50	RAD50 Double Strand Break Repair Protein	Protein Coding	54	GC05P132556	3.23
1843		PGLYRP2	Peptidoglycan Recognition Protein 2	Protein Coding	43	GC19M015468	3.23
1844		ALDOB	Aldolase, Fructose-Bisphosphate B	Protein Coding	51	GC09M101420	3.22
1845		PDIA3	Protein Disulfide Isomerase Family A Member 3	Protein Coding	50	GC15P043746	3.22
1846		WDFY2	WD Repeat And FYVE Domain Containing 2	Protein Coding	39	GC13P051584	3.22
1847		DNAH8	Dynein Axonemal Heavy Chain 8	Protein Coding	42	GC06P041938	3.22
1848		PIK3CA	Phosphatidylinositol-4,5-Bisphosphate 3-Kinase Catalytic Subunit Alpha	Protein Coding	59	GC03P179148	3.22
1849		FOLH1	Folate Hydrolase 1	Protein Coding	53	GC11M054944	3.21
1850		VAV1	Vav Guanine Nucleotide Exchange Factor 1	Protein Coding	54	GC19P006772	3.21
1851		CDKN3	Cyclin Dependent Kinase Inhibitor 3	Protein Coding	47	GC14P054398	3.21
1852		D2HGDH	D-2-Hydroxyglutarate Dehydrogenase	Protein Coding	47	GC02P241734	3.2
1853		DNAJC24	DnaJ Heat Shock Protein Family (Hsp40) Member C24	Protein Coding	41	GC11P031349	3.19
1854		PHF2	PHD Finger Protein 2	Protein Coding	45	GC09P093576	3.19
1855		MMP24	Matrix Metallopeptidase 24	Protein Coding	49	GC20P035226	3.19
1856		MMP21	Matrix Metallopeptidase 21	Protein Coding	47	GC10M125766	3.19
1857		NR4A2	Nuclear Receptor Subfamily 4 Group A Member 2	Protein Coding	53	GC02M156324	3.18
1858		CYBB	Cytochrome B-245 Beta Chain	Protein Coding	52	GC0XP037780	3.18
1859		GER	Gastroesophageal Reflux	Genetic Locus	4	GC13U990061	3.18
1860		RNF113A	Ring Finger Protein 113A	Protein Coding	42	GC0XM119870	3.18
1861		SELENOP	Selenoprotein P	Protein Coding	34	GC05M042800	3.18
1862		TRERF1	Transcriptional Regulating Factor 1	Protein Coding	44	GC06M042192	3.17
1863		ITIH4	Inter-Alpha-Trypsin Inhibitor Heavy Chain Family Member 4	Protein Coding	50	GC03M052812	3.17
1864		SLC9A2	Solute Carrier Family 9 Member A2	Protein Coding	48	GC02P102694	3.17
1865		FNTB	Farnesyltransferase, CAAX Box, Beta	Protein Coding	49	GC14P064986	3.17
1866		PTEN	Phosphatase And Tensin Homolog	Protein Coding	60	GC10P087863	3.17
1867		ZNF123P	Zinc Finger Protein 123, Pseudogene	Pseudogene	9	GC11M129295	3.16
1868		RAC1	Rac Family Small GTPase 1	Protein Coding	57	GC07P006380	3.16
1869		PLA2G6	Phospholipase A2 Group VI	Protein Coding	54	GC22M042359	3.16
1870		GPX3	Glutathione Peroxidase 3	Protein Coding	51	GC05P150997	3.16
1871		F11	Coagulation Factor XI	Protein Coding	51	GC04P186265	3.15
1872		LMCD1	LIM And Cysteine Rich Domains 1	Protein Coding	44	GC03P008518	3.15
1873		PEG10	Paternally Expressed 10	Protein Coding	44	GC07P094656	3.15
1874		TRIM44	Tripartite Motif Containing 44	Protein Coding	42	GC11P035684	3.15
1875		TRIM35	Tripartite Motif Containing 35	Protein Coding	41	GC08M027198	3.15
1876		APOBEC3A	Apolipoprotein B MRNA Editing Enzyme Catalytic Subunit 3A	Protein Coding	40	GC22P038952	3.15
1877		PCNA	Proliferating Cell Nuclear Antigen	Protein Coding	58	GC20M005114	3.14
1878		RLIM	Ring Finger Protein, LIM Domain Interacting	Protein Coding	43	GC0XM074583	3.14
1879		MMP28	Matrix Metallopeptidase 28	Protein Coding	43	GC17M035756	3.14
1880		TRIM14	Tripartite Motif Containing 14	Protein Coding	42	GC09M098035	3.14
1881		PRDM6	PR/SET Domain 6	Protein Coding	44	GC05P123035	3.14
1882		CYP2E1	Cytochrome P450 Family 2 Subfamily E Member 1	Protein Coding	52	GC10P133520	3.13
1883		CFTR	Cystic Fibrosis Transmembrane Conductance Regulator	Protein Coding	58	GC07P117465	3.13
1884		HSP90AA1	Heat Shock Protein 90 Alpha Family Class A Member 1	Protein Coding	55	GC14M102080	3.13
1885		DDB1	Damage Specific DNA Binding Protein 1	Protein Coding	47	GC11M061317	3.13
1886		CSF2	Colony Stimulating Factor 2	Protein Coding	50	GC05P132073	3.13
1887		CHURC1-FNTB	CHURC1-FNTB Readthrough	Protein Coding	23	GC14P064914	3.12
1888		H19	H19, Imprinted Maternally Expressed Transcript	RNA Gene	28	GC11M001995	3.12
1889		ZFP91-CNTF	ZFP91-CNTF Readthrough (NMD Candidate)	RNA Gene	20	GC11P058579	3.12
1890		DPYS	Dihydropyrimidinase	Protein Coding	52	GC08M104397	3.12
1891		RNA5SP252	RNA, 5S Ribosomal Pseudogene 252	Pseudogene	11	GC08P010686	3.11
1892		RNA5SP78	RNA, 5S Ribosomal Pseudogene 78	Pseudogene	10	GC01P229549	3.11
1893		RNA5SP212	RNA, 5S Ribosomal Pseudogene 212	Pseudogene	10	GC06P108257	3.11
1894		RNA5SP160	RNA, 5S Ribosomal Pseudogene 160	Pseudogene	10	GC04P040994	3.11
1895		DPP4	Dipeptidyl Peptidase 4	Protein Coding	57	GC02M161992	3.11
1896		KDM3A	Lysine Demethylase 3A	Protein Coding	45	GC02P086440	3.1
1897		TRIM33	Tripartite Motif Containing 33	Protein Coding	50	GC01M114392	3.1
1898		VAT1	Vesicle Amine Transport 1	Protein Coding	44	GC17M043014	3.1
1899		TRIM55	Tripartite Motif Containing 55	Protein Coding	41	GC08P066155	3.1
1900		TRIM34	Tripartite Motif Containing 34	Protein Coding	34	GC11P005640	3.09
1901		TIMM9	Translocase Of Inner Mitochondrial Membrane 9	Protein Coding	42	GC14M058408	3.09
1902		PEX10	Peroxisomal Biogenesis Factor 10	Protein Coding	48	GC01M002403	3.09
1903		SNAP25	Synaptosome Associated Protein 25	Protein Coding	57	GC20P010218	3.09
1904		CAPN15	Calpain 15	Protein Coding	37	GC16P000523	3.08
1905		LMNA	Lamin A/C	Protein Coding	54	GC01P156082	3.07
1906		MAGEF1	MAGE Family Member F1	Protein Coding	39	GC03M184710	3.07
1907		BRAP	BRCA1 Associated Protein	Protein Coding	47	GC12M111642	3.07
1908		DBF4B	DBF4 Zinc Finger B	Protein Coding	39	GC17P044691	3.06
1909		LOC441155	Zinc Finger CCCH-Type Domain-Containing-Like	Protein Coding	14	GC06P065301	3.06
1910		YAF2	YY1 Associated Factor 2	Protein Coding	42	GC12M042157	3.05
1911		FGA	Fibrinogen Alpha Chain	Protein Coding	54	GC04M154583	3.05
1912		APOA4	Apolipoprotein A4	Protein Coding	49	GC11M116820	3.05
1913		ACP7	Acid Phosphatase 7, Tartrate Resistant (Putative)	Protein Coding	27	GC19P039084	3.05
1914		LTBR	Lymphotoxin Beta Receptor	Protein Coding	48	GC12P006375	3.05
1915		TGIF1	TGFB Induced Factor Homeobox 1	Protein Coding	52	GC18P003411	3.04
1916		ALOX12	Arachidonate 12-Lipoxygenase, 12S Type	Protein Coding	49	GC17P006998	3.04
1917		PSEN2	Presenilin 2	Protein Coding	55	GC01P226870	3.03
1918		ABLIM1	Actin Binding LIM Protein 1	Protein Coding	44	GC10M114432	3.03
1919		ZDHHC11B	Zinc Finger DHHC-Type Containing 11B	Protein Coding	27	GC05M000710	3.03
1920		MTA1	Metastasis Associated 1	Protein Coding	48	GC14P105419	3.02
1921		MMP27	Matrix Metallopeptidase 27	Protein Coding	42	GC11M102596	3.02
1922		RARG	Retinoic Acid Receptor Gamma	Protein Coding	55	GC12M053210	3.02
1923		PHF10	PHD Finger Protein 10	Protein Coding	43	GC06M169679	3.01
1924		SMAD2	SMAD Family Member 2	Protein Coding	54	GC18M047809	3.01
1925		LITAF	Lipopolysaccharide Induced TNF Factor	Protein Coding	50	GC16M011641	3.01
1926		KAT7	Lysine Acetyltransferase 7	Protein Coding	47	GC17P049788	3.01
1927		PRDM8	PR/SET Domain 8	Protein Coding	42	GC04P080183	3.01
1928		ODC1	Ornithine Decarboxylase 1	Protein Coding	52	GC02M010432	3
1929		MAGEC2	MAGE Family Member C2	Protein Coding	39	GC0XM142202	2.99
1930		STAT5B	Signal Transducer And Activator Of Transcription 5B	Protein Coding	57	GC17M042199	2.99
1931		SLC11A1	Solute Carrier Family 11 Member 1	Protein Coding	52	GC02P218382	2.99
1932		ABCG1	ATP Binding Cassette Subfamily G Member 1	Protein Coding	49	GC21P042199	2.99
1933		CHD3	Chromodomain Helicase DNA Binding Protein 3	Protein Coding	45	GC17P007886	2.99
1934		ZNF299P	Zinc Finger Protein 299, Pseudogene	Pseudogene	9	GC21M023090	2.99
1935		ACMSD	Aminocarboxymuconate Semialdehyde Decarboxylase	Protein Coding	44	GC02P134838	2.98
1936		TRIM11	Tripartite Motif Containing 11	Protein Coding	45	GC01M228393	2.98
1937		2018-03-06	Membrane Associated Ring-CH-Type Finger 6	Protein Coding	41	GC05P010353	2.98
1938		SETDB2	SET Domain Bifurcated 2	Protein Coding	42	GC13P049444	2.98
1939		AGT	Angiotensinogen	Protein Coding	57	GC01M230702	2.98
1940		DCTD	DCMP Deaminase	Protein Coding	47	GC04M182890	2.98
1941		RPS29	Ribosomal Protein S29	Protein Coding	47	GC14M049570	2.98
1942		F2	Coagulation Factor II, Thrombin	Protein Coding	55	GC11P046740	2.97
1943		SOX2	SRY-Box 2	Protein Coding	54	GC03P181711	2.97
1944		PAK1	P21 (RAC1) Activated Kinase 1	Protein Coding	54	GC11M077255	2.97
1945		CUL5	Cullin 5	Protein Coding	49	GC11P108008	2.97
1946		SUFU	SUFU Negative Regulator Of Hedgehog Signaling	Protein Coding	50	GC10P102503	2.97
1947		CYP3A5	Cytochrome P450 Family 3 Subfamily A Member 5	Protein Coding	54	GC07M099648	2.97
1948		ADIPOR1	Adiponectin Receptor 1	Protein Coding	52	GC01M202940	2.96
1949		PRKCE	Protein Kinase C Epsilon	Protein Coding	57	GC02P045617	2.96
1950		REPIN1	Replication Initiator 1	Protein Coding	39	GC07P150368	2.95
1951		TIMP3	TIMP Metallopeptidase Inhibitor 3	Protein Coding	52	GC22P032800	2.94
1952		ZNF625-ZNF20	ZNF625-ZNF20 Readthrough (NMD Candidate)	RNA Gene	16	GC19M012131	2.94
1953		CD8A	CD8a Molecule	Protein Coding	54	GC02M086784	2.94
1954		TNPO1	Transportin 1	Protein Coding	46	GC05P072816	2.94
1955		NFKBIA	NFKB Inhibitor Alpha	Protein Coding	57	GC14M035401	2.94
1956		IHH	Indian Hedgehog	Protein Coding	54	GC02M219054	2.93
1957		OXA1L	OXA1L, Mitochondrial Inner Membrane Protein	Protein Coding	44	GC14P022766	2.93
1958		OGG1	8-Oxoguanine DNA Glycosylase	Protein Coding	54	GC03P009751	2.93
1959		ZBED9	Zinc Finger BED-Type Containing 9	Protein Coding	32	GC06M028571	2.93
1960		POLR1C	RNA Polymerase I And III Subunit C	Protein Coding	50	GC06P043484	2.93
1961		SLC15A1	Solute Carrier Family 15 Member 1	Protein Coding	52	GC13M098683	2.92
1962		SOAT1	Sterol O-Acyltransferase 1	Protein Coding	50	GC01P179262	2.92
1963		ADRB2	Adrenoceptor Beta 2	Protein Coding	56	GC05P148825	2.92
1964		KDM5C	Lysine Demethylase 5C	Protein Coding	49	GC0XM053159	2.92
1965		VHL	Von Hippel-Lindau Tumor Suppressor	Protein Coding	52	GC03P010156	2.91
1966		CR2	Complement C3d Receptor 2	Protein Coding	51	GC01P207454	2.91
1967		TAX1BP1	Tax1 Binding Protein 1	Protein Coding	47	GC07P027746	2.91
1968		MKRN1	Makorin Ring Finger Protein 1	Protein Coding	46	GC07M140453	2.91
1969		FTH1	Ferritin Heavy Chain 1	Protein Coding	57	GC11M061959	2.9
1970		SMAD1	SMAD Family Member 1	Protein Coding	50	GC04P145481	2.9
1971		UBE2D1	Ubiquitin Conjugating Enzyme E2 D1	Protein Coding	51	GC10P058334	2.9
1972		COMP	Cartilage Oligomeric Matrix Protein	Protein Coding	55	GC19M018754	2.9
1973		AMZ1	Archaelysin Family Metallopeptidase 1	Protein Coding	39	GC07P002719	2.9
1974		FAN1	FANCD2 And FANCI Associated Nuclease 1	Protein Coding	43	GC15P030966	2.89
1975		ZNF660-ZNF197	ZNF660-ZNF197 Readthrough	Protein Coding	5	GC03U903186	2.89
1976		MAX	MYC Associated Factor X	Protein Coding	55	GC14M065009	2.89
1977		MECP2	Methyl-CpG Binding Protein 2	Protein Coding	52	GC0XM154021	2.89
1978		CHRM2	Cholinergic Receptor Muscarinic 2	Protein Coding	55	GC07P136868	2.88
1979		TRAF7	TNF Receptor Associated Factor 7	Protein Coding	45	GC16P002245	2.88
1980		BCL2L1	BCL2 Like 1	Protein Coding	55	GC20M031664	2.88
1981		MIR200B	MicroRNA 200b	RNA Gene	20	GC01P001167	2.87
1982		SHBG	Sex Hormone Binding Globulin	Protein Coding	47	GC17P007613	2.87
1983		ELN	Elastin	Protein Coding	50	GC07P074027	2.87
1984		MPO	Myeloperoxidase	Protein Coding	57	GC17M058269	2.87
1985		ZNF72P	Zinc Finger Protein 72, Pseudogene	Pseudogene	8	GC22M015326	2.87
1986		BAK1	BCL2 Antagonist/Killer 1	Protein Coding	52	GC06M033572	2.87
1987		CD4	CD4 Molecule	Protein Coding	57	GC12P006786	2.86
1988		ARFGAP3	ADP Ribosylation Factor GTPase Activating Protein 3	Protein Coding	45	GC22M042796	2.86
1989		PENK	Proenkephalin	Protein Coding	44	GC08M056436	2.86
1990		KRAS	KRAS Proto-Oncogene, GTPase	Protein Coding	59	GC12M025204	2.85
1991		SCAPER	S-Phase Cyclin A Associated Protein In The ER	Protein Coding	42	GC15M076347	2.85
1992		RBM4B	RNA Binding Motif Protein 4B	Protein Coding	40	GC11M066664	2.85
1993		MBNL2	Muscleblind Like Splicing Regulator 2	Protein Coding	43	GC13P097221	2.85
1994		MYLIP	Myosin Regulatory Light Chain Interacting Protein	Protein Coding	45	GC06P016129	2.85
1995		DPH3	Diphthamide Biosynthesis 3	Protein Coding	39	GC03M016298	2.84
1996		TGFBR2	Transforming Growth Factor Beta Receptor 2	Protein Coding	59	GC03P030623	2.84
1997		MARS	Methionyl-TRNA Synthetase	Protein Coding	54	GC12P057475	2.84
1998		NR2F1	Nuclear Receptor Subfamily 2 Group F Member 1	Protein Coding	50	GC05P093583	2.84
1999		ZNF75BP	Zinc Finger Protein 75B, Pseudogene	Pseudogene	8	GC12M044007	2.84
2000		EDN3	Endothelin 3	Protein Coding	52	GC20P059300	2.84
[truncated: 3,000 more rows]
