# Supplementary material for: Microtubule-associated protein MAP1LC3C regulates lysosomal exocytosis and induces zinc reprogramming in renal cancer cells
Source: J Biol Chem. 2023 Mar 30;299(5):104663. doi: 10.1016/j.jbc.2023.104663 (PMC10173779; doi:10.1016/j.jbc.2023.104663)
Supplement: Supporting Table S3 [file mmc3.xlsx]

## Sheet: List of 95 genes
Supporting Table 3. List of 95 genes upregulated in LAMP1Hi cells that were associated with SUZ12/EZH2 and H3KMe3 in Enrichr database.
	symbol	log2FoldChange	padj
1	OSBPL6	5.17218	1.28e-95
2	NTM	7.38159	8.35e-82
3	RFTN1	3.5776	2.11e-60
4	MAPRE2	3.01744	7.52e-43
5	CXADR	3.80937	2.11e-41
6	DYSF	3.62947	1.96e-40
7	TGFA	2.69255	3.73e-39
8	EPHA6	8.7011	1.54e-38
9	GJB2	4.58175	2.12e-33
10	FBXL7	7.00707	7.53e-32
11	DTX4	4.94602	3.31e-31
12	UNC5B	4.85459	1.11e-30
13	PKP2	2.71243	1.17e-27
14	PRSS12	3.58549	1.09e-26
15	SLC16A2	6.80614	1.26e-26
16	EPHB1	3.1692	7.29e-26
17	MAN1A1	5.34331	6.7e-24
18	ADM	2.25106	1.75e-23
19	EDIL3	3.52632	5.1e-23
20	LGI2	3.21923	6.9e-23
21	DHRS3	2.65066	2.58e-22
22	PCDH7	4.82818	5.18e-22
23	PTPRU	3.23007	2.26e-21
24	CHSY3	7.60418	2.81e-21
25	APLP1	2.44024	1.43e-20
26	SEMA5B	2.11812	1.78e-20
27	ATRNL1	2.68638	1.79e-20
28	UST	2.16735	5.76e-20
29	GAS6	1.76401	6.38e-20
30	SLC39A8	1.55642	3.62e-19
31	SLIT2	3.35089	5.76e-19
32	EIF4E3	3.38809	5.91e-19
33	TESC	4.23881	7.13e-18
34	PMP22	1.42721	2.39e-17
35	RBFOX3	1.88423	4.97e-17
36	WNT5A	3.33677	7.9e-17
37	FAM171B	4.60454	2.27e-16
38	AMIGO2	1.57557	1.34e-15
39	FGF9	4.54256	1.34e-14
40	PANX2	3.06757	1.37e-14
41	TLL2	1.42853	2.75e-14
42	GPC6	2.63953	1.25e-13
43	NOG	1.78496	2.57e-13
44	MAPK11	1.74683	2.89e-13
45	HLX	4.38349	2.76e-12
46	RNF182	2.62516	8.33e-12
47	PIK3AP1	2.62089	7.17e-11
48	PCDH1	1.71811	2.16e-10
49	ZIC2	1.12334	4.01e-10
50	RYR2	4.01798	5.12e-10
51	ADAMTS7	2.38832	5.4e-10
52	MATN3	1.47469	1.11e-09
53	WT1	1.44069	1.11e-09
54	HLF	2.15948	4.74e-08
55	TMEM121	2.25261	4.75e-08
56	ADORA2B	1.13341	1.35e-07
57	RTN4RL2	1.53925	1.39e-07
58	TMOD2	1.87355	2.43e-07
59	CXCL16	1.18833	2.49e-07
60	GJA3	1.68685	2.82e-07
61	LMO1	2.25399	6.41e-07
62	SLC25A21	1.59334	1.08e-06
63	SOBP	1.35926	6.08e-06
64	RAB20	1.03765	8.27e-06
65	B4GALNT1	1.17439	8.29e-06
66	PTHLH	1.63862	8.38e-06
67	COL15A1	2.49286	8.85e-06
68	KIAA1217	1.17437	9.16e-06
69	KIAA1324	1.09766	1.05e-05
70	RAB6B	1.07617	1.08e-05
71	CLDN23	1.39493	1.27e-05
72	MAL	1.62175	2.64e-05
73	ITPKA	1.36535	3.34e-05
74	ATP8A2	1.04999	4.27e-05
75	MMP16	1.71455	5.08e-05
76	RGL1	1.62201	0.000116217
77	CACNA1D	2.16472	0.000129121
78	TMEM163	1.43853	0.000170487
79	HCN4	2.42211	0.000173567
80	ZFPM2	1.27016	0.000261971
81	KLHL14	1.29257	0.000279138
82	NEGR1	1.32075	0.000310353
83	HOXC11	1.24249	0.00039393
84	SLFN11	1.87366	0.000510674
85	PALM3	2.34914	0.0005193
86	ITGB4	1.37624	0.00055373
87	ABCA5	1.6791	0.000604211
88	SCAMP5	1.24045	0.000954144
89	TPPP	1.17638	0.00255779
90	CITED1	1.23041	0.00388627
91	CACNB4	1.27124	0.00564727
92	SGPP2	1.23816	0.0069044
93	NKX3-2	1.56009	0.0072195
94	CD83	1.08953	0.00801808
95	SPHK1	1.00798	0.00850928
